# Supplementary material for: Age and sun exposure-related widespread genomic blocks of hypomethylation in nonmalignant skin
Source: Genome Biol. 2015 Apr 16;16(1):80. doi: 10.1186/s13059-015-0644-y (PMC4423110; doi:10.1186/s13059-015-0644-y)
Supplement: Additional file 1: Table S1. — Demographics of skin donors used in array and sequencing analysis. [file 13059_2015_644_MOESM1_ESM.xlsx]

## Sheet: Table S1- Donor Demographics
Table S1: Donor Demographics
ID	Sex	Ethnicity	Biopsy Sites	Griffiths	Helfrichs	Age	BMI	Conditions	Smoking History	Analysis Method	Fitzpatrick Grade	Ancestry
1	M	Caucasian	left lateral eye, UIA (Upper Inner Arm)	6	5	61	43	Osteoarthritis of the knee	Not Available	450K	2	Eastern European
2	M	Caucasian	left lateral eye, UIA	0	0	22	20	No	Not Available	450K	2	Southern European
3	F	Caucasian	left lateral eye, UIA	0	0	28	27	No	Y, former smoker	450K
4	M	Caucasian	right lateral eye, UIA	2	0	34	23	No	Not Available	450K
5	F	Caucasian	left lateral eye, UIA	8	8	69	25	No	Y, former smoker	450K	2
6	F	Caucasian	right DF (Dorsal Forearm), UIA	1	0	29	22	No	Not Available	450K
7	M	Caucasian	left DF, UIA	7	5	70	25	No	No, never	450K	2	Western European
8	F	Caucasian	left DF, UIA	8	8	72	26	No	No, never	450K	1	Western European
9	M	Caucasian	right DF, UIA	1	1	21	27	No	Not Available	450K
10	M	Caucasian	right DF, UIA	2	2	28	25	No	No, never	450k
11	F	Caucasian	left DF, UIA	3	2	30	23	No	No, never	450k, Expression	1	Mixed
12	M	Caucasian	left DF, UIA	7	8	74	26	Diabetes	No, never	450k
13	F	Caucasian	left DF, UIA	2	0	30	26	No	Y, former smoker	450k, Expression	1	Western European
14	F	Caucasian	right DF, UIA	8	8	83	26	see survey multiple selected	No, never	450k, Expression	2	Western European
15	F	Caucasian	left DF, UIA	1	1	25	19	No	No, never	450k, Expression	2
16	F	Caucasian	left DF, UIA	7	7	65	24	Diabetes	No, never	450k, Expression	2
17	M	Caucasian	left DF, UIA	7	8	>90	22	Osteoarthritis of the knee	No, never	450k, Expression	1	Russia
18	F	Caucasian	right DF, UIA	8	8	84	24	No	No, never	450k, Expression	2	Western European
19	F	Caucasian	left DF, UIA	5	5	65	22	No	Y	450k, Expression	2
20	M	Caucasian	left DF, UIA	0	0	20	30	No	Not Available	450k, Expression
21	M	Caucasian	left DF, UIA	0	0	25	22.0943	NA	No, never	WGBS
22	M	Caucasian	left DF, UIA	0	0	23	25.0647	NA	Y, former smoker	WGBS	1	Western European
23	M	Caucasian	left DF, UIA	0	0	18	25.8398	NA	No, never	WGBS	2	Mixed
24	M	Caucasian	left DF, UIA	6	6	75	33.9614	NA	Y, former smoker	WGBS	1	Western European
25	M	Caucasian	left DF, UIA	4	6	74	25.0149	NA	No, never	WGBS		Southern European
26	M	Caucasian	left DF, UIA	5	8	83	25.8563	NA	Y, former smoker	WGBS	3	Western European
