# Supplementary material for: Age and sun exposure-related widespread genomic blocks of hypomethylation in nonmalignant skin
Source: Genome Biol. 2015 Apr 16;16(1):80. doi: 10.1186/s13059-015-0644-y (PMC4423110; doi:10.1186/s13059-015-0644-y)
Supplement: Additional file 3: Table S2. — Locations and characteristics of the O-exp versus Y-pro blocks identified via 450k analysis. [file 13059_2015_644_MOESM3_ESM.xlsx]

## Sheet: Table S2- 450k OE-YP Blocks
Table S2: OE-YP Blocks
Chromosome	Start	End	FWER	Width (bp)	450k Probes within Block	Mean Difference in Methylation- YP vs OE Samples	GeMes Within Block	Mean Difference in Methylation- SCC vs. Normal Samples	Mean Difference in Methlation- WGBS data
chr14	101071136	101970684	0	899548	593	0.0825119	chr14:101949164-101980145	0.0701412	0.067612
chr1	2565265	3315330	0	750065	823	0.0866383	chr1:3072692-3109151	0.0672416	0.0863612
chr11	4686966	5566461	0	879495	140	0.0804338	chr11:5367642-5461214	0.0911394	0.0919767
chr11	5.51102e+07	56185228	0	1.075e+06	96	0.0903039	NA	0.0850113	0.117257
chr14	105974213	1.06445e+08	0	470708	221	0.092834	chr14:106009572-106009572	0.0738242	0.0754161
chr1	1.58224e+08	158817808	0	594084	68	0.112158	chr1:158220575-158371678	0.104892	0.111185
chr1	248042285	248685382	0	643097	86	0.0846109	chr1:248079963-248129240	0.054396	0.087582
chr11	131672204	132031541	0	359337	82	0.088817	chr11:131920067-131989896	0.0379961	0.106355
chr7	136563350	137139113	0	575763	64	0.0836928	chr7:136804753-136830478	0.07851	0.109768
chr12	97433383	98577192	0	1143809	48	0.0950436	NA	0.0688705	0.100337
chr13	53595003	54943816	0	1348813	63	0.0866909	chr13:53619605-53675691	0.0566183	0.102123
chr7	77703597	78982418	0	1278821	44	0.0905382	NA	0.0644479	0.0913806
chr4	16504511	16883525	0	379014	35	0.11453	NA	0.0806408	0.0981159
chr5	156074058	156698854	0	624796	95	0.095472	NA	0.0799378	0.0794029
chr7	1.55319e+06	1819257	0	266064	321	0.0903724	chr7:1819179-2346115	0.0514589	0.0673683
chr13	36110868	36738072	0	627204	65	0.0938054	NA	0.0659741	0.0901009
chr3	116996975	117836331	0	839356	36	0.113818	NA	0.126999	0.112244
chr15	96715164	97345374	0	630210	220	0.0969487	NA	0.0437307	0.0356267
chr2	6086404	6920924	0	834520	65	0.0892892	NA	0.0721299	0.112238
chr8	34182528	35417823	0	1235295	41	0.105876	NA	0.0946089	0.122449
chr2	79312444	79587308	0	274864	30	0.117069	NA	0.119771	0.129697
chr9	138289504	138619497	0	329993	94	0.0871576	NA	0.0613786	0.0775649
chr16	19971547	20493661	0	522114	55	0.0940364	NA	0.063155	0.0886143
chr8	23830907	24507197	0	676290	30	0.0956582	chr8:24212040-24362810	0.0572743	0.0814867
chr5	155133584	155877178	0	743594	29	0.0879559	NA	0.0704282	0.0918136
chr7	18043678	1.88326e+07	0	788926	55	0.0940351	NA	0.0331995	0.0753127
chr15	95847523	96538912	0	691389	38	0.0863711	chr15:96261890-96440253	0.0321245	0.0916708
chr3	24961439	25635650	0	674211	43	0.0952751	chr3:25491968-25495637	0.123708	0.0787656
chr16	77797358	78024002	0	226644	36	0.0973443	NA	0.0496187	0.0755025
chr5	9623366	1.01501e+07	0	526756	21	0.101606	NA	0.0808385	0.0856233
chr1	76251948	76723043	0	471095	46	0.0990154	chr1:76154750-76405162	0.0717512	0.0877211
chr3	118144311	118792317	0	648006	31	0.11308	NA	0.090204	0.0993356
chr11	40136810	40359642	0	222832	18	0.148242	NA	0.146055	0.118798
chr5	127744238	128150396	0	406158	35	0.110222	NA	0.0539944	0.0877979
chr4	72608149	73020263	0	412114	30	0.108523	NA	0.0633501	0.107852
chr15	87410878	88053404	0	642526	17	0.116755	NA	0.0859679	0.113192
chr6	153155784	1.53552e+08	0	396560	70	0.104545	NA	0.0583432	0.0677201
chr6	133908606	134175949	0	267343	28	0.0976762	NA	0.0741177	0.0827756
chr6	133480830	133788156	0	307326	69	0.119148	chr6:133539998-133600402	0.0712741	0.0917407
chr3	33910459	34429403	0	518944	14	0.106064	chr3:34076846-34079639	0.0654309	0.0853913
chr5	174543104	174862224	0	319120	13	0.116274	chr5:174835117-174835117	0.0629907	0.0768876
chr6	126984891	1.27535e+08	0	550422	31	0.117403	chr6:126625617-127070234	0.0279079	0.112708
chr2	124440055	125086435	0	646380	30	0.117765	NA	0.0602848	0.101516
chr1	159408079	159685185	0	277106	27	0.118465	chr1:159146690-159479005	0.123953	0.108597
chr10	69146234	6.94564e+07	0	310118	13	0.123686	NA	0.0872465	0.0920935
chr8	54943820	55356479	0	412659	54	0.113643	chr8:55084782-55127333	0.0621427	0.0555426
chr15	60233780	60455085	0	221305	70	-0.103324	NA	-0.0555635	0.000504134
chr2	135290945	135625209	0	334264	30	0.110533	chr2:135290221-135705558	0.0470993	0.0776252
chr7	11730278	12376625	0	646347	37	0.107009	chr7:12299586-12506732	0.0707785	0.0970735
chr7	157845265	158155974	0.001	310709	277	0.0756564	chr7:157945872-157981865	0.0493774	0.0459652
chr4	187664780	187869873	0.001	205093	42	0.111332	chr4:187851901-187903923	0.0474856	0.0447792
chr8	96694077	97249283	0.001	555206	73	0.0977456	NA	0.02899	0.0727601
chr20	29844562	30126382	0.001	281820	79	0.0975688	chr20:29833609-30517046	0.0449255	0.065593
chr4	176339367	177163167	0.001	823800	65	0.106157	NA	0.0434255	0.085765
chr12	62404795	62685785	0.001	280990	45	0.156498	NA	0.0725303	0.0619426
chr8	105508496	105962177	0.001	453681	24	0.118442	chr8:105613482-105613482	0.0739285	0.0416794
chr7	61968148	62198343	0.001	230195	13	0.089186	NA	0.0701833	0.103705
chr22	48792702	49080471	0.001	287769	77	0.114546	chr22:48888255-48902117	0.0850328	0.0859049
chr19	54947714	55459006	0.002	511292	189	0.0661138	chr19:54937469-54985436	0.0510019	0.07732
chr11	59836817	60553755	0.002	716938	123	0.0704315	chr11:60049098-60054948	0.0726765	0.103732
chr11	124120737	124487316	0.002	366579	45	0.102186	NA	0.0927513	0.0979621
chr11	5.62647e+07	56643145	0.002	378436	34	0.0846637	NA	0.0759382	0.0862147
chr4	9.57627e+07	96761411	0.002	998710	57	0.0886098	chr4:96460537-96461414	0.0422776	0.086411
chr5	40905255	41418757	0.002	513502	25	0.0864759	chr5:40885080-40929513	0.0922036	0.118843
chr3	29623882	30140788	0.002	516906	20	0.0941925	NA	0.0250666	0.0888147
chr4	92879355	93443138	0.002	563783	39	0.156633	NA	0.103763	0.0898921
chr12	81077928	81349606	0.002	271678	54	0.0999543	chr12:81054645-81157454	0.0754382	0.0632863
chr16	85873323	86431983	0.003	558660	224	0.0679321	chr16:86364307-86415588	0.0527096	0.0685957
chr2	79823717	80557293	0.003	733576	66	0.0845715	NA	0.0608308	0.111275
chr16	1093274	1331552	0.003	238278	397	0.0872632	chr16:1192213-1198938	0.0811899	0.0942237
chr13	47316638	48046005	0.003	729367	67	0.0799262	chr13:47615594-47661646	0.063292	0.0868297
chr7	90149438	90682867	0.003	533429	45	0.0861841	NA	0.0294211	0.0942826
chr11	91536479	92150122	0.003	613643	40	0.0867896	chr11:91949784-91972971	0.0847071	0.104543
chr2	5201639	5749552	0.003	547913	28	0.083348	NA	0.0711586	0.0996327
chr7	141674839	141999568	0.003	324729	32	0.0826443	chr7:141948152-141994541	0.0725426	0.103684
chr11	134479385	134911302	0.003	431917	61	0.0942672	NA	0.0568194	0.032998
chr6	45709808	46112967	0.003	403159	46	0.105469	NA	0.0501741	0.0788544
chr1	2.47588e+08	247921656	0.003	333992	87	0.100884	chr1:247701607-247706354	0.0649032	0.0903082
chr6	118480809	118776527	0.003	295718	11	0.123824	chr6:118561348-119018877	0.0877728	0.0901151
chr12	21283725	21547892	0.004	264167	11	0.146235	NA	0.0934938	0.113597
chr1	101094117	101338750	0.004	244633	17	0.0942181	chr1:100799044-101187219	0.0662806	0.0797193
chr5	101925501	102211822	0.004	286321	34	0.141198	chr5:102191715-102681381	0.0234402	0.0376822
chr11	23919652	24346161	0.004	426509	13	0.0931907	NA	0.0680873	0.124763
chr8	89687477	90132979	0.004	445502	10	0.143457	NA	0.142057	0.133985
chr13	7.68694e+07	77091333	0.004	221974	8	0.130154	NA	0.0740433	0.106072
chr14	47096230	47572921	0.004	476691	21	0.132938	NA	0.123053	0.106249
chr4	18399893	19197380	0.004	797487	9	0.126171	NA	0.0649184	0.102089
chr4	70808994	71346433	0.005	537439	40	0.0799729	NA	0.102823	0.0965821
chr3	139557385	140587268	0.005	1029883	53	0.0821852	NA	0.0502792	0.0808436
chr10	31300871	31907941	0.005	607070	98	0.084119	NA	0.00544999	0.0633835
chr1	237272840	238027783	0.005	754943	36	0.0776901	NA	0.0884488	0.0993129
chr5	33563927	33901508	0.005	337581	26	0.0980824	NA	0.0659112	0.0868047
chr13	107769911	108110276	0.005	340365	20	0.0932209	NA	0.103815	0.108973
chr8	56131518	5.64377e+07	0.005	306184	37	0.0850206	NA	0.0591228	0.0649828
chr3	1.82834e+08	183049041	0.005	215062	56	0.102938	chr3:182912282-182946304	0.0369578	0.0113356
chr2	2176774	2.40249e+06	0.005	225720	36	0.0986321	NA	0.101602	0.0849798
chr12	20556313	20848553	0.005	292240	21	0.106898	NA	0.0717542	0.104939
chr8	134594669	135056370	0.006	461701	26	0.0830184	NA	0.0410907	0.0623581
chr7	24007534	24517414	0.006	509880	36	0.0816496	NA	0.00855055	0.0664877
chr4	177250214	177654753	0.006	404539	17	0.0873383	chr4:177263983-177272004	0.0447818	0.0942602
chr5	136112615	136530712	0.006	418097	16	0.0893271	NA	0.0951508	0.0630248
chr3	172635656	173001443	0.006	365787	18	0.0997196	NA	0.112579	0.115829
chr12	28570321	29021552	0.006	451231	13	0.111995	NA	0.0635247	0.031671
chr16	58885137	59363443	0.006	478306	8	0.101235	NA	0.100844	0.115753
chr6	29080188	29497165	0.007	416977	165	0.0757034	chr6:29355918-29569955	0.0717948	0.106915
chr11	6.86573e+06	7369177	0.007	503444	91	0.0762346	chr11:6924754-6986426	0.0444338	0.0418617
chr3	115079279	1.15524e+08	0.007	444832	43	0.0901283	NA	0.0657668	0.0737757
chr6	114466051	114898257	0.007	432206	34	0.091379	NA	0.0966175	0.0542364
chr13	94764647	95133339	0.007	368692	21	0.0920954	NA	0.0883319	0.0656912
chr22	44220872	44682494	0.007	461622	105	0.0958777	chr22:44530420-44539293	0.00934791	0.0346469
chr7	17138805	17460742	0.007	321937	24	0.119551	NA	0.00457339	0.0157959
chr5	87018149	87246732	0.007	228583	8	0.127886	NA	0.0827784	0.120299
chr3	2696551	3184210	0.008	487659	51	0.0790449	chr3:3049520-3093277	0.0661925	0.0853053
chr7	93540134	93919388	0.008	379254	46	0.0865675	NA	0.0615286	0.0901601
chr3	108474544	108953233	0.008	478689	37	0.0857547	chr3:108590475-108606743	0.105611	0.093416
chr3	167172692	167659189	0.008	486497	32	0.0916226	NA	0.0723999	0.0518013
chr1	240450031	240723218	0.008	273187	28	0.101855	NA	0.083082	0.0949184
chr16	47733368	48157560	0.009	424192	22	0.0886042	NA	0.071159	0.0729205
chr2	167115691	167395901	0.009	280210	30	0.085984	NA	0.066893	0.0925578
chr8	28984472	29316633	0.009	332161	86	0.0817164	chr8:29197529-29230066	0.0184612	0.0127702
chr11	30488071	30771240	0.009	283169	37	0.107902	NA	0.0387883	0.0783505
chr11	1.0439e+06	1307160	0.01	263258	283	0.0752523	chr11:1292831-1292831	0.0755732	0.0714521
chr4	113776216	114288822	0.01	512606	41	0.0816269	NA	0.091925	0.0939081
chr15	26860777	27300396	0.01	439619	140	0.0764794	NA	0.0569829	0.0651577
chr13	36927379	37422671	0.01	495292	104	0.0828585	chr13:37407492-37417427	0.048054	0.0759744
chr4	127771714	128125758	0.01	354044	14	0.0962542	NA	0.0732012	0.116203
chr8	69216882	69539427	0.01	322545	26	0.1237	NA	0.0638906	0.084002
chr5	30390070	31048607	0.011	658537	12	0.102277	NA	0.115791	0.118795
chr11	130271835	130642799	0.012	370964	98	0.0666414	NA	0.0360879	0.0641607
chr14	62343481	6.2551e+07	0.012	207472	20	0.0888272	NA	0.0781285	0.0932407
chr4	20006267	2.05298e+07	0.012	523560	33	0.100049	NA	0.071842	0.0734166
chr10	1.2991e+08	1.30269e+08	0.013	358367	88	0.0804858	chr10:129979010-130055731	0.0616734	0.0478336
chr20	31482267	31830434	0.014	348167	62	0.0767878	chr20:31590686-31610065	0.0675287	0.056218
chr1	4.00036e+06	4275141	0.014	274778	51	0.063801	NA	0.0684015	0.0822686
chr10	10099487	10631670	0.014	532183	19	0.0863919	NA	0.0995858	0.105627
chr5	113512006	113806337	0.014	294331	38	0.0902719	NA	0.0758469	0.0826188
chr2	50623873	51074910	0.014	451037	18	0.0876113	NA	0.102608	0.0785325
chr11	1.21594e+08	121835505	0.014	241660	17	0.0765584	chr11:121779664-121816920	-0.0198728	0.0889925
chr3	131538721	131855983	0.014	317262	20	0.12653	NA	0.0580632	0.0923422
chr12	55524042	55945613	0.015	421571	32	0.0778234	NA	0.0859394	0.0984447
chr7	155613378	155828267	0.015	214889	73	0.0890002	chr7:155720482-155720482	0.0826666	0.0782274
chr11	28399958	28857582	0.015	457624	22	0.0779991	NA	0.0529124	0.0461731
chr3	1.16428e+08	116835240	0.015	406884	21	0.0832644	NA	0.0840759	0.107706
chr2	48920986	49271470	0.015	350484	26	0.0823504	chr2:48955683-48983789	0.0844386	0.0614033
chr22	44963721	45330569	0.015	366848	91	0.0821529	NA	0.0382055	0.0582335
chr13	67676107	68261695	0.015	585588	31	0.10412	chr13:67722205-67722205	0.0766169	0.106245
chr8	35501934	35762637	0.015	260703	12	0.118693	NA	0.0809416	0.129076
chr3	188618380	188868983	0.015	250603	25	0.0932685	NA	0.00420784	0.0118326
chr3	161235909	161577612	0.015	341703	8	0.0955333	NA	0.0800797	0.104853
chr16	77098093	77574072	0.016	475979	71	0.0788915	NA	0.0466349	0.0854155
chr1	157509149	157938690	0.017	429541	47	0.0785901	chr1:157894797-157939784	0.105853	0.094567
chr5	166419955	166938213	0.017	518258	27	0.0862021	NA	0.0569061	0.0830948
chr14	79760047	79968686	0.017	208639	12	0.0855727	NA	0.0651951	0.0372949
chr10	52566320	53071348	0.018	505028	47	0.0768023	NA	0.0466344	0.0653916
chr1	239287722	240029733	0.018	742011	37	0.0773167	NA	0.0459129	0.112459
chr1	77477593	77879031	0.018	401438	45	0.08573	NA	0.0723749	0.0473179
chr6	72178744	72455356	0.018	276612	24	0.112475	NA	0.0319467	0.0847136
chr5	88081844	88432540	0.018	350696	33	0.104854	NA	0.0595718	0.04015
chr5	156900363	157107153	0.019	206790	60	0.0843177	chr5:157043628-157108495	0.0105671	0.0464313
chr3	19026539	19521725	0.02	495186	32	0.0797947	NA	0.037707	0.110324
chr8	105244257	105453719	0.02	209462	37	0.0917669	chr8:105168074-105372984	0.0389671	0.0649157
chr2	143987421	144303521	0.02	316100	10	0.0961804	NA	0.00794325	0.0927374
chr2	11024896	1.12455e+07	0.021	220564	60	0.0893663	NA	0.0200811	0.0413951
chr12	11508049	11767243	0.021	259194	24	0.0869447	NA	0.0499627	0.0654882
chr8	131705773	132404163	0.021	698390	32	0.0947688	NA	0.0688123	0.103765
chr8	15873055	16240240	0.021	367185	12	0.102504	NA	0.0920064	0.104741
chr8	40319233	40811496	0.022	492263	40	0.0721563	NA	0.082605	0.0621226
chr12	15501337	15983280	0.022	481943	47	0.0679609	NA	0.0335374	0.0455809
chr7	119831208	120689323	0.022	858115	73	0.0759749	chr7:120611163-120699431	0.0468638	0.083005
chr7	43177046	43435880	0.022	258834	33	0.0814136	NA	0.0615986	0.0404186
chr3	148360785	148592849	0.022	232064	26	0.0829819	NA	0.0981726	0.0608395
chr10	44426803	44910229	0.023	483426	84	0.0719636	chr10:44867146-44889652	0.0764826	0.054492
chr16	71008391	71221950	0.023	213559	16	0.078836	chr16:70818759-71026288	0.0225604	0.0788634
chr4	173470589	173905761	0.023	435172	12	0.101961	NA	0.1016	0.103111
chr14	19553612	19829406	0.023	275794	28	0.0894932	NA	0.049193	0.0775772
chr2	225965431	226439867	0.023	474436	15	0.115451	chr2:226013860-226112612	0.0746911	0.0624805
chr2	1507763	1732313	0.024	224550	136	0.0708692	chr2:1516787-1580504	0.0197781	0.0617186
chr1	198466913	198850158	0.024	383245	30	0.075253	NA	0.0776647	0.0694114
chr3	135631071	135957815	0.024	326744	55	0.0794824	chr3:135816302-136845666	0.0306032	0.0094144
chr6	70762024	71136165	0.024	374141	49	0.102193	NA	0.0762015	0.0683241
chr17	77173076	77702964	0.025	529888	166	0.0537577	chr17:77698458-77714437	0.0439212	0.071067
chr8	108238734	108511437	0.026	272703	25	0.0796977	NA	0.0540286	0.083838
chrX	140673351	140997122	0.026	323771	23	0.0726171	NA	0.0920231	0.0509606
chr7	3.04109e+06	3313269	0.027	272174	49	0.0707561	chr7:3307922-3581391	0.0362733	0.0449909
chr19	51883242	52114809	0.027	231567	86	0.0730957	NA	0.0457796	0.0442582
chr5	146812118	147052436	0.027	240318	49	0.0702623	NA	0.0460281	0.04065
chr13	103702677	104168550	0.027	465873	17	0.0865042	NA	0.0730744	0.0769928
chr17	3056402	3379425	0.028	323023	69	0.070637	chr17:3093878-3352309	0.0530775	0.058358
chr2	100498600	100926650	0.031	428050	62	0.0669331	chr2:100876789-101043669	0.0610456	0.0716775
chr6	134609828	134963096	0.031	353268	32	0.0726422	chr6:134769994-134782152	0.080753	0.0114114
chr1	107224529	107886561	0.031	662032	49	0.0880179	chr1:107546375-107624653	0.0460478	0.040259
chr7	121895636	122636635	0.032	740999	117	0.0698327	NA	0.0236168	0.0685115
chr6	24704389	24950870	0.032	246481	65	0.0756989	chr6:24584366-24710920	0.0410124	0.0388216
chr2	236139863	236417406	0.032	277543	48	0.0705614	chr2:236377559-236377559	0.0179498	0.0427558
chr3	1.19399e+07	12269362	0.032	329432	39	0.0782782	chr3:12200906-12200906	0.0401046	0.0525176
chr4	69207281	69681824	0.032	474543	39	0.0833066	NA	0.0569802	0.0866537
chr13	98507990	98968161	0.035	460171	87	0.0600246	chr13:98960113-98960113	0.0368403	0.0639512
chr6	153938192	154429895	0.035	491703	24	0.095651	NA	0.0425279	0.116519
chr1	196746875	197037618	0.035	290743	19	0.0894328	NA	0.0714129	0.0792525
chrX	118750273	119030658	0.035	280385	96	0.052698	NA	0.00399659	0.00933639
chr16	86917536	87119252	0.036	201716	95	0.0601899	chr16:87081190-87095925	0.0298467	0.0607476
chr11	89232216	89735737	0.037	503521	41	0.0730547	NA	0.0745184	0.105695
chr13	1.08435e+08	1.08954e+08	0.037	518974	71	0.074506	chr13:108872521-108888913	0.0176762	0.0927896
chr8	122598941	122863171	0.037	264230	34	0.0913283	NA	-0.000490541	0.0360797
chr1	238341559	238811442	0.037	469883	9	0.12332	NA	0.0287611	0.0614052
chr11	19598794	19860035	0.038	261241	60	0.0768649	NA	0.053497	0.0312194
chr4	5865654	6196445	0.038	330791	106	0.0658129	chr4:6069614-6075470	0.0344312	0.0604539
chr2	179544947	179974586	0.039	429639	33	0.0653678	NA	0.0782444	0.0698164
chr15	5.9904e+07	60110153	0.039	206164	48	0.09606	chr15:59919844-60014228	0.0284947	0.0293661
chr7	3.78733e+07	38269241	0.04	395940	72	0.0725862	chr7:38218976-38261921	0.0362405	0.090121
chr3	173574358	174048079	0.04	473721	14	0.0822825	NA	0.10159	0.0851006
chr17	5.42307e+07	54509207	0.04	278500	16	0.0923018	NA	0.0329311	0.0900242
chr13	43119835	43395572	0.041	275737	43	0.0764599	NA	0.0164054	0.0849486
chr8	76147299	76477653	0.041	330354	22	0.101407	NA	0.1007	0.0900171
chr5	169482268	1.69781e+08	0.042	298340	66	0.0741356	chr5:169755110-169761661	0.0880171	0.0831885
chr5	82109937	82395650	0.043	285713	36	0.0712033	NA	0.0454896	0.047345
chr12	72071095	72477363	0.044	406268	73	0.0695622	NA	0.0442927	0.0470985
chr5	64372500	64666244	0.044	293744	22	0.0737899	NA	0.0470304	0.0857785
chr13	1.128e+08	113049747	0.045	249738	180	0.0577474	chr13:112881348-113077733	0.0372558	0.0664474
chr3	16738417	17082105	0.046	343688	40	0.0665996	chr3:16891389-17106027	0.0624074	0.0815892
chr17	76704594	76936927	0.049	232333	132	0.0595089	NA	0.00320333	0.0284226
chr15	38641673	39145977	0.049	504304	54	0.0624546	NA	0.0379653	0.0324373
chr14	20247808	20692622	0.049	444814	24	0.0719663	NA	0.0717044	0.0882124
chr2	104961016	105200688	0.049	239672	22	0.0768115	NA	0.066002	0.0944864
