# Supplementary material for: Age and sun exposure-related widespread genomic blocks of hypomethylation in nonmalignant skin
Source: Genome Biol. 2015 Apr 16;16(1):80. doi: 10.1186/s13059-015-0644-y (PMC4423110; doi:10.1186/s13059-015-0644-y)
Supplement: Additional file 4: Table S3. — Locations of the Y-exp versus Y-pro blocks identified via 450k analysis. [file 13059_2015_644_MOESM4_ESM.xlsx]

## Sheet: Table S3-450k YE-YP Blocks
Table S3: YE-YP Blocks
Chromosome	Start	End	Nominal P-Value	FWER	Width (bp)	Mean Difference in Methylation- YE vs YP
chr15	96797664	97250927	0	0	453263	0.12113
chr5	101925501	102193800	0	0	268299	0.158667
chr6	126984891	127484100	5.50979e-06	0.001	499209	0.132477
chr6	134570471	134963096	1.10196e-05	0.002	392625	0.0714328
chr6	1836850	2134144	1.10196e-05	0.002	297294	0.0405565
chr13	100376969	100578708	5.50979e-05	0.005	201739	0.053371
chr2	177510485	177872615	0.000110196	0.016	362130	0.106367
chr15	47618795	47967175	0.000165294	0.019	348380	0.0486323
chr5	166419955	166620727	0.000154274	0.022	200772	0.110833
chr7	17138805	17424006	0.000374666	0.037	285201	0.132959
chr1	50907107	51168010	0.000512411	0.047	260903	0.0523078
chr8	128191730	128403369	0.000352627	0.048	211639	0.0816096
