# Supplementary material for: Age and sun exposure-related widespread genomic blocks of hypomethylation in nonmalignant skin
Source: Genome Biol. 2015 Apr 16;16(1):80. doi: 10.1186/s13059-015-0644-y (PMC4423110; doi:10.1186/s13059-015-0644-y)
Supplement: Additional file 6: Table S4. — Locations of the O-exp versus Y-exp blocks identified via 450k analysis. [file 13059_2015_644_MOESM6_ESM.xlsx]

## Sheet: Table S4-450k OE-YE Blocks
Table S4: OE-YE Blocks
Table S4: OE-YE Blocks	Start	End	P-Value	FWER	Width
chr11	4791012	5.47477e+06	0	0	683762
chr11	55541269	56143818	0	0	602549
chr1	1.58224e+08	1.588e+08	0	0	576256
chr14	101302507	1.01596e+08	8.09258e-06	0.001	293010
chr1	2615690	3143745	8.09258e-06	0.001	528055
chr3	164621774	164915196	4.04629e-06	0.001	293422
chr14	106053344	106410681	2.42777e-05	0.002	357337
chr13	94461196	95022023	1.21389e-05	0.003	560827
chr2	79312444	7.95152e+07	2.02314e-05	0.003	202718
chr5	155379667	155956646	3.64166e-05	0.004	576979
chr5	156110742	156642345	3.64166e-05	0.005	531603
chr16	19971547	20493661	3.23703e-05	0.005	522114
chr1	248307095	248637451	3.64166e-05	0.005	330356
chr11	40136810	40359642	4.04629e-05	0.005	222832
chr4	16532808	16795757	2.8324e-05	0.006	262949
chr7	136563350	136953057	7.28332e-05	0.008	389707
chr9	1.38362e+08	138586311	9.71109e-05	0.01	223898
chr3	25101907	25493807	8.49721e-05	0.01	391900
chr6	29232436	29443423	0.000121389	0.016	210987
chr7	61968148	62198343	0.000101157	0.016	230195
chr11	124172447	124413717	0.000133528	0.017	241270
chr8	34843233	35297622	0.000182083	0.018	454389
chr5	127744238	128034864	0.000198268	0.021	290626
chr11	91717555	92116826	0.000161852	0.023	399271
chr12	97924358	98178057	0.000234685	0.023	253699
chr3	116996975	117329281	0.000226592	0.024	332306
chr8	89687477	90132979	0.000153759	0.025	445502
chr7	93697091	93984889	0.000287287	0.031	287798
chr1	157567720	157811604	0.000303472	0.031	243884
chr15	87436107	87892167	0.000267055	0.037	456060
chr6	133529701	133757084	0.000497694	0.048	227383
chr6	153224221	1.53552e+08	0.000408675	0.05	328122
chr7	1.1676e+07	12376625	0.000412722	0.05	700604
