# Supplementary material for: Age and sun exposure-related widespread genomic blocks of hypomethylation in nonmalignant skin
Source: Genome Biol. 2015 Apr 16;16(1):80. doi: 10.1186/s13059-015-0644-y (PMC4423110; doi:10.1186/s13059-015-0644-y)
Supplement: Additional file 7: Table S5. — Alignment results for sequencing. [file 13059_2015_644_MOESM7_ESM.xlsx]

## Sheet: Table S5- WGBS Alignment 
Table S5: WGBS Alignment
Sample	HiSeq 2000 sequencing	# paired-ends reads sequenced	# ends sequenced (reads x2)	# ends aligned	alignment rate
Older, Exposed 1	1 sample per lane	147552493	295104986	244101375	0.827168
Older, Exposed 2	1 sample per lane	153586791	307173582	249181172	0.811206
Older, Exposed 3	1 sample per lane	147428801	294857602	243467309	0.825711
Older, Protected 1	1 sample per lane	174946497	349892994	285964233	0.817291
Older, Protected 2	1 sample per lane	130095651	260191302	212045113	0.814958
Older, Protected 3	1 sample per lane	152377633	304755266	252208249	0.827576
Younger, Exposed 1	1 sample per lane	157543786	315087572	257584634	0.817502
Younger, Exposed 2	1 sample per lane	170708509	341417018	284253113	0.832569
Younger, Exposed 3	1 sample per lane	148069990	296139980	245818274	0.830075
Younger, Protected 1	1 sample per lane	173772291	347544582	281444473	0.809808
Younger, Protected 2	1 sample per lane	177973878	355947756	290919238	0.817309
Younger, Protected 3	1 sample per lane	163700948	327401896	265120593	0.809771
