# Supplementary material for: Age and sun exposure-related widespread genomic blocks of hypomethylation in nonmalignant skin
Source: Genome Biol. 2015 Apr 16;16(1):80. doi: 10.1186/s13059-015-0644-y (PMC4423110; doi:10.1186/s13059-015-0644-y)
Supplement: Additional file 8: Table S6. — Sequencing coverage. [file 13059_2015_644_MOESM8_ESM.xlsx]

## Sheet: Table S6- WGBS Measurements
Table S6: WGBS Measurements
Sample	all_CpGs	covered_CpGs	coverage	depth (X)	methylated_CpGs	methylated_CpG_pro
Older, Exposed 1	28217448	24609491	0.872137	5.67985	21418192	0.870322
Older, Exposed 2	28217448	24869681	0.881358	5.82551	21430311	0.861704
Older, Exposed 3	28217448	24865651	0.881215	5.70924	21510892	0.865085
Older, Protected 1	28217448	24945707	0.884053	6.47574	21933497	0.879249
Older, Protected 2	28217448	24387124	0.864257	4.96741	21084564	0.864578
Older, Protected 3	28217448	25055896	0.887958	5.96408	21893277	0.873777
Younger, Protected 3	28217448	24853692	0.880792	6.07102	21846635	0.87901
Younger, Exposed 1	28217448	24948670	0.884158	6.11591	21862022	0.87628
Younger, Exposed 2	28217448	25047251	0.887651	6.55284	21967490	0.877042
Younger, Exposed 3	28217448	24803372	0.879008	5.7054	21719843	0.875681
Younger, Protected 1	28217448	24787671	0.878452	6.43734	21810045	0.879875
Younger, Protected 2	28217448	25311893	0.89703	6.77044	22221374	0.877902
