# Supplementary material for: Age and sun exposure-related widespread genomic blocks of hypomethylation in nonmalignant skin
Source: Genome Biol. 2015 Apr 16;16(1):80. doi: 10.1186/s13059-015-0644-y (PMC4423110; doi:10.1186/s13059-015-0644-y)
Supplement: Additional file 10: Table S7. — Locations of O-exp versus Y-pro blocks identified using WGBS analysis. [file 13059_2015_644_MOESM10_ESM.xlsx]

## Sheet: Table S7- WGBS OE-YP Blocks
Table S7: WGBS OE-YP Blocks
Chromosome	Start	End	Methylation Difference (OE mean - YP mean)
chr10	7190290	7443371	-0.0920713
chr8	4062968	4325843	-0.107366
chr9	138547259	138691969	-0.0935165
chr2	176932187	177031166	0.094915
chr12	127659453	127959536	-0.100554
chr16	6274513	6529816	-0.108895
chr8	4442270	4645496	-0.110557
chr5	178584631	178729733	-0.078561
chr8	47084419	47166453	-0.0965514
chr1	240595963	240842880	-0.0966164
chr20	59851033	59950625	-0.0995852
chr8	3365808	3535705	-0.113952
chr20	60447675	60517934	-0.102285
chr10	2071271	2239737	-0.104006
chr10	10333729	10546387	-0.113221
chr18	75772068	75911698	-0.0789545
chr22	49662446	49779974	-0.0907705
chr11	31814568	31851615	0.157879
chr20	58187358	58369874	-0.0811365
chr8	3753300	3887814	-0.115334
chr20	60068888	60166720	-0.0910954
chr16	5562301	5783856	-0.0804842
chr10	132182366	132332627	-0.0890573
chr22	49387550	49509899	-0.0831524
chr16	20156841	20350891	-0.101933
chr18	22554294	22735027	-0.0992847
chr22	49067683	49171140	-0.0922535
chr16	7072242	7268885	-0.0964483
chr4	182163245	182330129	-0.105957
chr8	143193992	143266869	-0.0904255
chr2	6105387	6238189	-0.126963
chr15	96395279	96596062	-0.0799088
chr7	70862230	71025708	-0.0835614
chr5	166485159	166683384	-0.0877348
chr3	2728065	2935338	-0.0841856
chr2	5402840	5547938	-0.105253
chr14	101623033	101732637	-0.0834712
chr5	140759569	140817052	0.118204
chr22	45308571	45399900	-0.0892235
chr1	2767917	2847683	-0.0962508
chr16	25877965	26043122	-0.108199
chr14	101463569	101537321	-0.102365
chr12	126866503	127051915	-0.0924052
chr20	61999433	62058043	-0.0863058
chr2	241640296	241730726	-0.0709666
chr7	1369374	1435745	-0.0945487
chr2	5874167	5997056	-0.110133
chr3	147071448	147141585	0.0778707
chr7	1763593	1823100	-0.095799
chr16	8336439	8503742	-0.0997644
chr8	3540683	3644475	-0.100277
chr17	77394712	77475197	-0.0925529
chr10	130694429	130808596	-0.0877754
chr16	6540057	6685683	-0.0949934
chr12	130176339	130285283	-0.0965475
chr10	10904236	11050660	-0.0855742
chr8	2931511	3051583	-0.0917421
chr8	3917809	4033847	-0.101318
chr8	2762340	2862920	-0.102052
chr16	1143557	1200097	-0.0982531
chr5	3744127	3872607	-0.0859789
chr16	87672757	87730922	-0.0917488
chr8	53171927	53309456	-0.106073
chr5	1199879	1272570	-0.0836634
chr12	129994413	130150834	-0.0765806
chr22	48896523	48963152	-0.109769
chr20	61936344	61984539	-0.102022
chr10	1183236	1267404	-0.0724279
chr16	77597400	77747205	-0.0977717
chr4	3797412	3868556	-0.092047
chr20	59617335	59708715	-0.0952889
chr16	76850504	76986690	-0.131256
chr7	1598549	1672848	-0.0798217
chr15	88658446	88789588	-0.0916405
chr4	182017188	182131688	-0.112961
chr2	5564499	5684891	-0.0874191
chr22	49000818	49059266	-0.108318
chr16	1035757	1090787	-0.0929149
chr10	130959169	131081968	-0.0865578
chr1	4442203	4566333	-0.0954639
chr5	140199785	140246967	0.127911
chr8	142667729	142740960	-0.0838416
chr2	172943770	172967720	0.157703
chr14	72506000	72647450	-0.0978986
chr1	3103600	3160940	-0.0985611
chr5	165730949	165871371	-0.111687
chr16	8506845	8613990	-0.109131
chr18	2102841	2216389	-0.122757
chr12	34514631	34570381	-0.0706538
chr20	24607723	24711015	-0.0895457
chr1	3217151	3295373	-0.0823801
chr14	105031729	105080984	-0.0983614
chr4	17236547	17364199	-0.101932
chr2	2455856	2557304	-0.103929
chr15	25399114	25497477	-0.0748648
chr18	75403206	75504570	-0.0952528
chr8	4326844	4426473	-0.102469
chr21	41487456	41619035	-0.0919538
chr10	134975880	135035703	-0.0774667
chr10	133188758	133265701	-0.0787542
chr13	107797724	107900633	-0.103607
chr4	3573891	3655762	-0.0581823
chr12	126294184	126421163	-0.105795
chr22	49966858	50037465	-0.0874258
chr18	73449929	73558804	-0.0878555
chr5	168169929	168283233	-0.0760526
chr4	16773642	16907889	-0.0766918
chr4	5924265	6015165	-0.0728996
chr5	140717047	140758472	0.124198
chr10	132585369	132693122	-0.0776769
chr11	1021572	1068211	-0.100334
chr11	132467218	132573842	-0.116556
chr20	60994293	61054142	-0.0784289
chr7	155242294	155267387	0.130115
chr15	24154556	24278201	-0.0972943
chr8	25687834	25839592	-0.0751122
chr4	189079940	189185397	-0.0655611
chr20	61141626	61190474	-0.0914926
chr6	166086838	166177981	-0.0905561
chr2	80162195	80288851	-0.105308
chr20	42553867	42675437	-0.0743443
chr8	142561778	142630081	-0.0865617
chr18	70414502	70526899	-0.0889085
chr6	166306932	166385226	-0.110121
chr20	24269222	24377068	-0.112365
chr10	98124636	98261088	-0.0673956
chr18	8393817	8497776	-0.0670974
chr4	10496329	10635230	-0.0670193
chr17	77096338	77147257	-0.0990429
chr1	3032029	3078803	-0.102422
chr16	85288022	85337781	-0.0896731
chr20	41546209	41664251	-0.0987812
chr4	180692471	180807885	-0.110766
chr8	35523275	35627553	-0.126736
chr18	23158812	23296173	-0.0996465
chr22	49526333	49594143	-0.0847584
chr16	1209454	1240831	-0.130207
chr8	35153608	35270999	-0.117606
chr8	139584178	139677975	-0.116616
chr20	47224131	47306697	-0.0679858
chr14	104737438	104791009	-0.0865267
chr21	10775261	10860848	-0.0570217
chr20	59962035	60044908	-0.0783255
chr1	237291971	237448104	-0.0931764
chr16	13049867	13171019	-0.0973757
chr21	42372024	42488675	-0.082938
chr15	29358328	29438004	-0.0599854
chr7	155727684	155792822	-0.092111
chr16	86898739	86956833	-0.105019
chr8	4724256	4828414	-0.0965405
chr7	101029619	101122651	-0.0733323
chr2	6876495	6975043	-0.085116
chr8	133098192	133222912	-0.0925167
chr8	143565284	143625278	-0.0798779
chr5	169674079	169782077	-0.08817
chr21	40993850	41088434	-0.0881444
chr2	71112697	71142874	0.13132
chr10	11067374	11169028	-0.0812013
chr18	76468042	76530471	-0.0680599
chr10	129265080	129397117	-0.0687103
chr1	241116975	241257258	-0.0976267
chr8	5134981	5253722	-0.0825989
chr2	100525973	100641473	-0.0857478
chr5	169424877	169525885	-0.10029
chr4	111532795	111562167	0.0831001
chr18	67354468	67457753	-0.106012
chr1	4165001	4241088	-0.0905812
chr16	50932776	51047886	-0.0875362
chr14	78708548	78833306	-0.0877807
chr10	26538060	26658957	-0.0829438
chr2	104909500	105013718	-0.101359
chr15	98874534	98992074	-0.0575015
chr15	29213250	29277616	-0.0911418
chr13	108716591	108824613	-0.10996
chr20	31774079	31889391	-0.0767526
chr20	59193959	59285562	-0.0973775
chr12	132821522	132867008	-0.0704805
chr3	2981572	3086469	-0.0923466
chr16	6830749	6951394	-0.0747673
chr13	108086051	108182119	-0.114183
chr16	77085475	77206661	-0.104955
chr1	3317134	3357238	-0.0980882
chr15	33890615	33975494	-0.0964788
chr14	92796140	92909142	-0.0578728
chr18	18829077	18941172	-0.0848633
chr7	147787899	147874721	-0.105523
chr11	132051908	132141040	-0.103472
chr16	27017550	27105727	-0.0916512
chrX	32066097	32182938	-0.117315
chr5	165121256	165219155	-0.114636
chr17	12934277	13046851	-0.0872927
chr10	108696776	108784282	-0.108901
chr10	15483082	15571146	-0.0891779
chr7	39195823	39282499	-0.120492
chr7	68242125	68341165	-0.0716795
chr8	52981809	53084937	-0.0880692
chr17	13229393	13353395	-0.0929864
chr10	2935239	3010514	-0.0761694
chr5	475222	497151	-0.139719
chr10	2396801	2469973	-0.0933336
chr16	1241930	1275614	-0.0881804
chr13	113543004	113596047	-0.0689617
chr10	133308918	133374102	-0.0743407
chr14	104817813	104875987	-0.0746017
chr20	24742216	24825334	-0.0766846
chr7	147127878	147227426	-0.106896
chr5	87953405	87990269	0.0849453
chr10	1858243	1930160	-0.101072
chr11	132952908	133058704	-0.0799597
chr13	98516912	98608824	-0.0973436
chr9	138254671	138314797	-0.0755896
chr4	6132018	6196776	-0.0840275
chr11	126524020	126626889	-0.0808491
chr22	47746431	47824651	-0.0857987
chr4	8752156	8795608	-0.086929
chr10	108442893	108546427	-0.089651
chr8	39743680	39853436	-0.0751538
chr20	24543797	24601607	-0.114768
chr10	38772221	38818783	-0.0695833
chr14	78863243	78982933	-0.100073
chr13	36337048	36417371	-0.0973889
chr16	89022568	89058615	-0.0978964
chr16	1091858	1122591	-0.116981
chr2	6518993	6601044	-0.10761
chr13	108309218	108379944	-0.116985
chr11	127418304	127529806	-0.116488
chr15	86515901	86610514	-0.109476
chr10	134832092	134876771	-0.0764809
chr16	5868013	5971932	-0.0828069
chr18	49969185	50056634	-0.125515
chr22	49172340	49238287	-0.0783466
chr1	237834285	237951848	-0.106114
chr20	59748694	59823889	-0.084439
chr7	155857275	155925651	-0.0659377
chr4	54956422	54978437	0.133722
chr18	3795401	3914939	-0.0636144
chr4	165698178	165782417	-0.0955196
chr4	16692542	16772598	-0.104812
chr11	132697063	132784883	-0.0926246
chr4	182385227	182467664	-0.0865906
chr10	16391071	16474964	-0.0885239
chr7	70718683	70807035	-0.0849813
chr3	117382638	117487901	-0.114877
chr9	136486365	136530961	-0.094134
chr17	77262396	77326794	-0.0786183
chr16	76988333	77084417	-0.127879
chr19	34201737	34279720	-0.0979282
chr7	98137673	98213214	-0.0848935
chr4	174890328	174991420	-0.104541
chr10	7105461	7170039	-0.100657
chr16	64688875	64809044	-0.113647
chr10	2632649	2708894	-0.0968747
chr10	16292914	16389946	-0.103807
chr11	1079638	1118675	-0.0949474
chr10	1690133	1741312	-0.0838114
chr17	6130860	6213923	-0.0921917
chr21	23911655	24011267	-0.107279
chr16	88947155	88979699	-0.0814517
chr7	67861159	67980083	-0.0665596
chr16	73213977	73309118	-0.0769029
chr2	50932033	51038329	-0.114378
chr15	78006981	78087153	-0.0656233
chr10	102879872	102912693	0.102392
chr10	131116241	131188540	-0.0751964
chr6	39769902	39873655	-0.0772327
chr15	88542811	88643999	-0.0845137
chr13	112877184	112919365	-0.0798437
chr21	44086221	44144997	-0.066979
chr16	6076015	6179747	-0.0875215
chr10	6594336	6671630	-0.0886933
chr7	155609192	155650771	-0.0978125
chr10	106515881	106614795	-0.113793
chr5	134354047	134390638	0.113321
chr8	13638139	13747379	-0.0941248
chr2	103534634	103641797	-0.0934739
chr8	2865349	2930334	-0.110173
chr13	98871456	98949930	-0.0697731
chr3	73437347	73562979	-0.0591469
chr10	1991702	2060094	-0.0895742
chr2	1233880	1288838	-0.0870733
chr7	156187299	156263821	-0.0733847
chr7	156117038	156185309	-0.0728662
chr5	163558299	163663626	-0.120254
chr21	46969076	47023092	-0.0750953
chr13	109216467	109299649	-0.11809
chr21	41411017	41475020	-0.119607
chr8	133309949	133398362	-0.098563
chr8	5464715	5564374	-0.0835813
chr18	22370199	22467478	-0.0816793
chr4	6039795	6079990	-0.0980122
chr8	136034215	136116152	-0.122866
chr21	41813144	41898547	-0.101756
chr10	132497131	132550549	-0.0910618
chr10	127123367	127201497	-0.0892283
chr7	146120371	146230148	-0.0890966
chr15	96597707	96697596	-0.0760151
chr12	13865233	13998164	-0.0771223
chr11	91979068	92097830	-0.107823
chr8	6150370	6220313	-0.0802668
chr5	15912588	15979963	-0.129141
chr11	131699727	131773737	-0.11008
chr13	110795894	110865232	-0.0655915
chr14	101337521	101385812	-0.080986
chr4	42169078	42268228	-0.0608735
chr10	133915474	133965036	-0.0606003
chr12	115424640	115536778	-0.0781148
chr20	47353177	47421095	-0.0742427
chr8	139172303	139237182	-0.110096
chr14	87895735	87968790	-0.132103
chr21	41230454	41298313	-0.095003
chr22	37737487	37794078	-0.0770711
chr13	104643847	104733474	-0.109345
chr8	136493017	136609915	-0.0768044
chr10	127211975	127301728	-0.0723839
chr10	130620235	130687382	-0.0873047
chr3	3090045	3167181	-0.0891955
chr11	126365798	126428078	-0.0903452
chr7	138557510	138637066	-0.066053
chr15	26026541	26092043	-0.0726935
chr2	125389401	125478990	-0.131439
chr10	108785434	108878374	-0.10038
chr13	108202407	108278535	-0.11104
chr4	189485369	189555381	-0.0949621
chr4	174435412	174459306	0.086561
chr2	223150719	223182162	0.0795689
chr10	10738722	10838702	-0.0706385
chr18	72062315	72121938	-0.0671899
chr16	9602217	9678133	-0.106974
chr18	67496983	67579284	-0.0867384
chr13	108436319	108512241	-0.109099
chr4	189599906	189660289	-0.100141
chr2	3762442	3822458	-0.0918116
chr5	168304543	168373192	-0.0951827
chr18	75559269	75612639	-0.0864026
chr18	75189151	75244204	-0.0993418
chr8	14798342	14891354	-0.0937684
chr12	132961640	132988533	-0.102928
chr12	127339615	127413630	-0.10114
chr11	133120894	133198535	-0.0975203
chr10	15967168	16045548	-0.110911
chr13	36439583	36506712	-0.117944
chr7	101163482	101219426	-0.112816
chr5	15721345	15813313	-0.106327
chr16	71400838	71473205	-0.0797119
chr10	117884566	117980934	-0.0691553
chr16	51836652	51946304	-0.106716
chr15	96116175	96213020	-0.0948825
chr2	125248362	125330654	-0.106908
chr8	139722427	139787933	-0.0766623
chr10	102979161	103002951	0.10425
chr8	2681019	2747980	-0.0938188
chr16	13821196	13906162	-0.0993298
chr5	155370467	155472481	-0.1033
chr16	77369595	77461002	-0.0970862
chr15	88100742	88200740	-0.102158
chr18	18946772	19035568	-0.0712918
chr15	99115985	99187464	-0.0840887
chr16	6196763	6272536	-0.0977141
chr5	169153954	169246710	-0.0926201
chr4	114116395	114187987	-0.121768
chr17	10426157	10525855	-0.0789695
chr8	47264978	47325755	-0.077598
chr16	24399180	24496386	-0.0827366
chr5	16049292	16111174	-0.127773
chr14	101936777	101985725	-0.0726845
chr16	5434850	5499850	-0.0972053
chr7	132136510	132227418	-0.0706698
chr15	74519342	74593389	-0.0710484
chr4	180381224	180454942	-0.121597
chr13	46874880	46948210	-0.0944243
chr1	2996707	3027671	-0.135918
chr3	108976341	109054092	-0.0765562
chr21	24961471	25054167	-0.107232
chr18	22785094	22846557	-0.112153
chr18	18719023	18812091	-0.0608196
chr2	105080355	105145411	-0.109442
chr11	126638728	126717738	-0.0981946
chr10	98811426	98871133	-0.0881187
chr4	10941991	11017025	-0.101585
chr4	56972452	57098750	-0.0583955
chr15	26669380	26738830	-0.118731
chr16	6739701	6829622	-0.092628
chr18	11183241	11258506	-0.0858597
chr20	20904312	20980687	-0.0889707
chr8	4646800	4710209	-0.0968385
chr3	108516323	108612235	-0.0956017
chr18	25201361	25315155	-0.0917215
chr2	119589344	119610298	0.103226
chr9	119011870	119109865	-0.0883781
chr10	1585223	1630230	-0.0840347
chr15	33794122	33859652	-0.106272
chr13	36204708	36282443	-0.0793427
chr8	3238261	3307880	-0.0938083
chr18	68801174	68872473	-0.115946
chr2	6303043	6368595	-0.12057
chr15	95078994	95206916	-0.0602199
chr8	140100380	140167391	-0.157941
chr16	89221256	89252405	-0.0948107
chr8	139280117	139347621	-0.114692
chr13	98983960	99051183	-0.070554
chr7	13437252	13529119	-0.129695
chr4	182570595	182643080	-0.0821933
chr13	100604902	100633527	0.0825378
chr11	70623796	70668498	-0.0848201
chr4	27308267	27377415	-0.120245
chr2	79810726	79882941	-0.120601
chr13	112076667	112136845	-0.0669811
chr13	102301892	102379795	-0.11693
chr5	1115000	1149552	-0.0844217
chr14	57263127	57286560	0.109571
chr10	15578128	15651571	-0.0966174
chr7	66995824	67079191	-0.0864125
chr12	115196743	115281396	-0.0637371
chr14	101544999	101608349	-0.0756859
chr1	239807118	239894813	-0.134422
chr11	131874862	131950344	-0.121314
chr5	166838123	166939964	-0.0821961
chr6	148121676	148231817	-0.0730772
chr7	48321024	48404803	-0.0943113
chr10	130163756	130235223	-0.072237
chr10	134893495	134924370	-0.0782348
chr16	70983267	71078800	-0.0757904
chr11	131434616	131525609	-0.0638424
chr5	176267147	176297738	-0.104011
chr15	97213048	97297623	-0.0878925
chr2	6034051	6095452	-0.101781
chr20	57841199	57902024	-0.0869748
chr1	237594284	237682630	-0.109354
chr11	123384427	123454278	-0.0768783
chr20	51179098	51304911	-0.0657818
chr1	247557751	247640400	-0.0783477
chr4	177455528	177512288	-0.128074
chr1	239559228	239638010	-0.112039
chr3	139982941	140092438	-0.0909948
chr16	26495400	26581053	-0.100011
chr14	104613132	104642479	-0.0875137
chr20	45382425	45430674	-0.0931161
chr14	96351106	96407295	-0.0942528
chr9	126758795	126785749	0.100612
chr13	98797525	98864174	-0.0704224
chr20	41710825	41781144	-0.0995888
chr4	187820662	187872593	-0.0962515
chr18	73261135	73316455	-0.105531
chr13	111085839	111133193	-0.0627082
chr2	7798377	7898743	-0.0734654
chr4	20301028	20396867	-0.090151
chr11	132265838	132346176	-0.0897816
chr15	53078619	53100895	0.0810155
chr8	39923625	39995804	-0.10527
chr8	55236511	55294793	-0.0928741
chr8	3709325	3751950	-0.135913
chr7	147875745	147936718	-0.104797
chr8	3173504	3235729	-0.0991579
chr4	161751976	161805819	-0.148746
chr15	25058687	25112816	-0.0998648
chr6	133594042	133702442	-0.0949176
chr13	110517637	110587021	-0.0857884
chr12	125794024	125873314	-0.0923079
chr3	74426535	74491651	-0.153873
chr10	131579218	131636570	-0.0737977
chr1	239668914	239763679	-0.112587
chr8	10797707	10866176	-0.0738581
chr18	11360958	11437843	-0.0806469
chr16	86007723	86055861	-0.0858747
chr18	72804482	72857945	-0.0682149
chr16	48859361	48948746	-0.0932388
chr22	45147683	45196281	-0.0826472
chr5	169556636	169640023	-0.0794035
chr18	67246778	67340170	-0.0776871
chr16	73326554	73414319	-0.0658247
chr2	114895640	114961494	-0.126968
chr8	136169328	136231424	-0.146793
chr7	71369615	71456384	-0.0620187
chr9	135046712	135091958	-0.0768683
chr22	47657052	47702297	-0.0936253
chr18	69635027	69695925	-0.13717
chr8	135119973	135201259	-0.116126
chr21	26131286	26234759	-0.0917913
chr8	143641802	143687781	-0.0731168
chr2	100780943	100856258	-0.0783319
chr3	16446011	16551574	-0.0648088
chr10	133494787	133528787	-0.0965552
chr7	154870732	154946995	-0.07446
chr4	190325623	190381174	-0.117382
chr2	4623993	4687303	-0.133451
chr10	2850894	2923632	-0.0789557
chr8	140270382	140358482	-0.0760929
chr18	11494857	11573671	-0.0746984
chr2	141364820	141445001	-0.109737
chr22	49607892	49661214	-0.0868097
chr2	1630639	1671217	-0.0795331
chr2	5699784	5768258	-0.10164
chr11	132380389	132465655	-0.116516
chr13	37115811	37192062	-0.10787
chr2	79697399	79781395	-0.110438
chr20	31566001	31635062	-0.071181
chr4	181799064	181864887	-0.10891
chr20	54684898	54786960	-0.0679209
chr7	51672700	51737106	-0.102225
chr20	8713925	8796316	-0.0923773
chr9	122712821	122785216	-0.11198
chr16	7520595	7600681	-0.0724325
chr3	1345080	1423633	-0.114182
chr2	2263434	2317841	-0.0924827
chr11	1463405	1484941	-0.129224
chr13	101785251	101849946	-0.0882946
chr20	42360341	42439131	-0.0726516
chr14	88248112	88324652	-0.112254
chr5	163019867	163099576	-0.103845
chr13	98728946	98796809	-0.0780519
chr17	77343736	77386920	-0.0835438
chr4	85409081	85425213	0.117631
chr18	75298084	75342316	-0.109067
chr6	108481868	108508610	0.116541
chr16	86093675	86135023	-0.0812477
chr11	70687440	70734416	-0.0782189
chr16	7666292	7764676	-0.0711678
chr14	95229776	95245290	0.135368
chr11	1416286	1438629	-0.132858
chr10	16865257	16935986	-0.0836468
chr5	15570512	15629879	-0.125163
chr17	12278271	12344315	-0.103485
chr6	127222031	127304953	-0.125667
chr13	94558946	94643256	-0.10207
chr7	4843365	4878235	-0.0698194
chr14	49335767	49439930	-0.099332
chr5	140248315	140265924	0.140631
chr11	126881141	126956195	-0.0958677
chr8	139810839	139866399	-0.104612
chr19	32448403	32524036	-0.111425
chr18	69118838	69177784	-0.126657
chr17	80240430	80278708	-0.0717527
chr3	74108180	74180280	-0.125337
chr5	15513748	15567771	-0.141888
chr12	129124231	129192251	-0.0687617
chr20	59558457	59612729	-0.0937626
chr5	50664530	50704461	0.124217
chr13	94373858	94467179	-0.0935471
chr8	140004211	140062098	-0.113669
chr9	126873063	126955978	-0.078208
chr12	129193369	129263941	-0.0715201
chr4	8586730	8622057	-0.101943
chr7	19114825	19167113	-0.15864
chr4	187606898	187649236	-0.0754648
chr14	88030903	88107602	-0.123487
chr4	13521029	13547103	0.0664261
chr8	70870211	70928702	-0.0774294
chr8	143065136	143108443	-0.0668388
chr5	11465587	11545723	-0.0918867
chr12	117905979	117994006	-0.0730732
chr10	6989894	7051747	-0.10051
chr16	86781230	86821974	-0.0875637
chr21	41899757	41942646	-0.130779
chr15	96247491	96312622	-0.116584
chr7	144785318	144864059	-0.107555
chr4	1023888	1047281	-0.0811064
chr20	61667753	61699108	-0.0824326
chr1	239938800	240014116	-0.108933
chr6	6457208	6539956	-0.0825777
chr8	143539695	143564210	-0.116543
chr8	10715204	10779109	-0.0762218
chr8	9342086	9403665	-0.0732798
chr22	49308788	49354137	-0.0887212
chr4	20973917	21018394	-0.12491
chr7	106597488	106663834	-0.0869388
chr5	158160449	158254950	-0.0887197
chr7	85421429	85519289	-0.109655
chr5	1730041	1776685	-0.0627765
chr5	179541047	179574744	-0.0820377
chr3	21603040	21677976	-0.128661
chr3	63405934	63542556	-0.0695581
chr7	41830837	41910163	-0.104034
chr5	102610	164421	-0.0752763
chr20	22538322	22567552	0.0853998
chr9	140931832	140982160	-0.0705257
chr11	30418976	30489564	-0.103062
chr10	11446658	11498463	-0.0758088
chr18	61749021	61811764	-0.10337
chr1	4037527	4094490	-0.0870234
chr17	13372386	13466118	-0.0789767
chr16	77838429	77900953	-0.0951531
chr7	50215906	50271078	-0.102322
chr18	58316139	58375029	-0.105379
chr12	129690274	129751571	-0.0922575
chr14	72648843	72714970	-0.0972594
chr16	12900935	12988931	-0.0722513
chr18	62994454	63070292	-0.118228
chr7	104393162	104464517	-0.102979
chr17	77148360	77177170	-0.102037
chr20	45639857	45718575	-0.0644463
chr21	44470472	44493081	-0.0968711
chr8	15901861	15990512	-0.0816255
chr11	40282144	40367187	-0.107351
chr6	165450912	165514669	-0.133468
chr18	74382228	74418553	-0.089553
chr20	59286631	59370505	-0.0689567
chr6	63540923	63597224	-0.0735662
chr1	240503597	240594881	-0.0946563
chr8	14903193	14963242	-0.118938
chr18	63758642	63812614	-0.14658
chr8	72095402	72205035	-0.0701576
chr18	61835490	61893667	-0.106929
chr9	139528035	139550847	-0.106461
chr17	12466317	12547724	-0.0804451
chr6	100894801	100916572	0.0894826
chr5	179579772	179626461	-0.0722781
chr6	153842748	153932563	-0.105416
chr2	105493131	105542449	-0.109413
chr13	107299132	107370049	-0.0753664
chr7	1714282	1746562	-0.113006
chr7	52213169	52283641	-0.112768
chr12	130394971	130452544	-0.0794657
chr13	110222367	110309004	-0.0678691
chr7	147942408	147999084	-0.0864263
chr10	11213148	11268084	-0.0758399
chr17	10027892	10092058	-0.0707956
chr7	155973696	156019775	-0.0845702
chr14	36972722	36995059	0.0708152
chr2	6610163	6672430	-0.0949543
chr5	76923489	76942584	0.0874705
chr20	61744281	61765702	-0.0958619
chr5	174622270	174694087	-0.0842913
chr10	26768551	26837929	-0.0790478
chr8	3313913	3364555	-0.103484
chr7	24484454	24569605	-0.0839059
chr13	101465281	101549759	-0.0774949
chr16	5805543	5858169	-0.11267
chr10	86411188	86485024	-0.0967482
chr1	214018122	214121147	-0.0935046
chr16	13225761	13298500	-0.104121
chr16	73130856	73198459	-0.0711755
chr16	7276718	7346758	-0.0910512
chr2	118412820	118494295	-0.088459
chr15	27296802	27352627	-0.078688
chr11	114473754	114496446	-0.120013
chr8	40650601	40718730	-0.0819604
chr12	128761432	128835680	-0.0720658
chr22	33423939	33498040	-0.0740146
chr15	26400947	26461389	-0.0862278
chr17	9697379	9759082	-0.0760128
chr3	146581054	146649225	-0.131031
chr13	107043175	107108160	-0.0692625
chr9	138491732	138519031	-0.111761
chr4	181312547	181356498	-0.117378
chr11	133516927	133576804	-0.0905928
chr2	474404	538798	-0.0629793
chr7	50410905	50465613	-0.0887473
chr8	53098202	53170037	-0.0926403
chr2	127486212	127533191	-0.130654
chr7	37346869	37424871	-0.0686683
chr20	61610695	61635682	-0.084062
chr22	48806385	48844037	-0.0870342
chr2	117804586	117866641	-0.106344
chr8	72865825	72957637	-0.0892185
chr20	61767078	61804104	-0.0871718
chr11	69532891	69581973	-0.0758796
chr11	40216252	40280787	-0.131066
chr18	73099048	73160717	-0.0758123
chr5	164000284	164074469	-0.115432
chr8	140497081	140548829	-0.124053
chr4	172833946	172901967	-0.10906
chr11	133059870	133119799	-0.0834512
chr2	115687556	115761994	-0.102786
chr11	131812605	131856355	-0.131765
chr15	26781980	26853273	-0.0758374
chr2	127026450	127095955	-0.117887
chr15	29802775	29859645	-0.0890416
chr8	93008232	93071844	-0.114025
chr17	5845223	5918752	-0.0850672
chr13	82833590	82903808	-0.119513
chr4	73815449	73892640	-0.102461
chr4	189375017	189425326	-0.0924478
chr15	34055777	34120767	-0.071737
chr4	186823942	186876457	-0.0822033
chr4	42403764	42463108	-0.0889777
chr10	53863977	53936812	-0.115573
chr8	56154900	56213336	-0.125274
chr2	81607229	81670107	-0.132443
chr7	14127273	14200171	-0.11425
chr4	179631264	179728330	-0.0711042
chr10	130515928	130570063	-0.071837
chr4	30114471	30173819	-0.110162
chr20	59464014	59529465	-0.084063
chr5	166047857	166109997	-0.110054
chr22	26233604	26322604	-0.0702098
chr21	24373618	24449895	-0.0983836
chr15	26593165	26647306	-0.09933
chr19	30970523	31048723	-0.0845183
chr14	79040763	79106273	-0.102483
chr9	81154168	81244273	-0.0775077
chr7	39395246	39474304	-0.0902654
chr12	129835460	129900491	-0.0777824
chr4	174820409	174884260	-0.0941861
chr10	133594898	133629957	-0.0932596
chr18	2381700	2430132	-0.126082
chr5	81929308	82010234	-0.101819
chr7	4935190	4978295	-0.0746743
chr21	21883964	21961183	-0.0942463
chr18	4175808	4239705	-0.116374
chr1	4980027	5054010	-0.0776378
chr2	116452394	116515435	-0.123762
chr3	139782289	139886877	-0.0789537
chr2	115593043	115653370	-0.12859
chr2	135414107	135465369	-0.0977993
chr11	127674229	127738652	-0.124218
chr13	91788992	91862325	-0.0907322
chr4	20477233	20550744	-0.0790471
chr16	86354700	86396082	-0.0925979
chr13	67602606	67679360	-0.10408
chr14	88523689	88588243	-0.110415
chr11	133578026	133627785	-0.0985369
chr14	87519205	87578783	-0.116005
chr9	122012669	122085254	-0.0900772
chr8	14025407	14093628	-0.0935506
chr18	50262878	50311511	-0.145574
chr20	62075086	62092836	-0.100492
chr21	47313561	47343500	-0.0802939
chr3	6235637	6303854	-0.0960613
chr4	176743536	176799579	-0.10922
chr2	80043611	80105571	-0.0972322
chr21	41347406	41394542	-0.104582
chr18	7016297	7082874	-0.0511257
chr8	5903023	5943121	-0.0997092
chr8	131761118	131842545	-0.0853674
chr3	62727964	62801076	-0.106288
chr9	77134574	77215332	-0.0910567
chr4	138312655	138375695	-0.109937
chr20	24457622	24492490	-0.102387
chr2	239832003	239881424	-0.0800835
chr22	26362862	26453227	-0.0699763
chr7	140930980	140997204	-0.0877301
chr13	29493542	29568145	-0.0947736
chr5	158024490	158086704	-0.124537
chr15	99582028	99643297	-0.0729621
chr17	77643612	77680159	-0.096832
chr4	16497843	16544464	-0.116058
chr12	130291298	130339578	-0.0742996
chr3	191973106	192058709	-0.0913065
chr15	25950115	25994070	-0.0604416
chr8	136353922	136413665	-0.117426
chr8	137266917	137330843	-0.107573
chr18	73386912	73447647	-0.0843078
chr7	131921846	132001194	-0.0721499
chr2	6773617	6820261	-0.118844
chr2	6243552	6301779	-0.128629
chr4	171622957	171672866	-0.130828
chr7	155665776	155706266	-0.0803248
chr4	189707856	189770840	-0.0981199
chr4	96324241	96381820	-0.112047
chr20	49668819	49732065	-0.0660833
chr15	27249771	27295740	-0.0842673
chr8	140573170	140637657	-0.0758328
chr18	64817448	64894949	-0.0962262
chr7	136026925	136094680	-0.124802
chr11	130550490	130605720	-0.099696
chr12	19120156	19210435	-0.0769804
chr8	59920939	60010041	-0.0690767
chr10	133130949	133180480	-0.0811336
chr15	81798184	81874002	-0.0905134
chr4	181637236	181696498	-0.111366
chr16	1307081	1334709	-0.0871058
chr8	34789358	34855739	-0.126748
chrX	31998816	32065011	-0.124192
chr11	131651999	131698603	-0.110522
chr4	8638959	8682068	-0.0606413
chr14	101064533	101106988	-0.0640399
chr8	16376423	16474503	-0.084749
chr5	98529464	98580930	-0.0818426
chr22	26687474	26747615	-0.0899795
chr16	12706510	12752139	-0.0851465
chr4	33744902	33822088	-0.122871
chr4	32223887	32287889	-0.121032
chr5	33626330	33706843	-0.0892651
chr10	134789367	134811371	-0.0779631
chr8	134963573	135040041	-0.0988557
chr13	32053821	32133909	-0.100951
chr18	58866495	58932955	-0.108761
chr10	10020114	10079933	-0.121036
chr15	87295397	87362436	-0.116551
chr2	125504407	125553498	-0.123254
chr15	29886290	29928823	-0.0873963
chr7	70620135	70676342	-0.0886432
chr10	83988629	84064952	-0.0940579
chr16	51288962	51361044	-0.108274
chr4	181170532	181220400	-0.114051
chr9	120462788	120535768	-0.0993765
chr16	26641800	26696268	-0.121383
chr4	21836610	21942353	-0.0642676
chr12	5935474	5990268	-0.086173
chr13	50702675	50716166	0.149395
chr8	47048121	47083202	-0.106649
chr18	65461956	65518975	-0.115293
chr10	14238804	14300718	-0.069976
chr8	139370072	139417346	-0.133617
chr2	23086852	23161885	-0.0953412
chr2	179562477	179626778	-0.0845087
chr20	41915820	41966275	-0.104768
chr2	124921763	124981584	-0.113093
chr18	73954481	74016651	-0.0666941
chr16	86731521	86767566	-0.0761034
chr18	75085857	75127592	-0.0792938
chr10	2306355	2349567	-0.102772
chr16	26110235	26178204	-0.0993945
chr21	41679916	41735471	-0.0978688
chr4	22780615	22837930	-0.117553
chr7	147323291	147383002	-0.112471
chr1	37425872	37487690	-0.0995859
chr19	55021888	55078583	-0.0846374
chr5	165599177	165646447	-0.126519
chr20	57934479	57985509	-0.0755579
chr11	132574952	132626723	-0.100111
chr21	22450864	22528013	-0.0827195
chr18	69527219	69572355	-0.137234
chr16	76559869	76619644	-0.116959
chr4	187399930	187439077	-0.0780863
chr11	124289016	124357444	-0.104868
chr7	145040871	145102761	-0.13434
chr8	135922309	135985411	-0.088029
chr10	6546639	6589141	-0.0948324
chr4	1159052	1173417	0.121453
chr16	25624635	25693644	-0.111315
chr12	8715066	8777032	-0.0761428
chr8	93133979	93199575	-0.104935
chr21	41977139	42034042	-0.0907344
chr12	111391176	111458945	-0.0722271
chrX	146114785	146191684	-0.137568
chr8	94586539	94651380	-0.0992176
chr3	28585776	28660882	-0.0947862
chr13	107994892	108046633	-0.101317
chr4	10714640	10767279	-0.102995
chr14	29043182	29104979	-0.127912
chr8	136703159	136749505	-0.104377
chr7	39137496	39194612	-0.120407
chr4	181470140	181523706	-0.085306
chr10	7534638	7578856	-0.0873789
chr2	224986021	225085609	-0.0696123
chr3	21859727	21922801	-0.111392
chr15	88467071	88541745	-0.0678628
chr3	25181977	25237506	-0.122705
chr15	25154990	25202395	-0.0779319
chr7	70353746	70420814	-0.0804308
chr15	87371361	87419009	-0.134015
chr11	132142529	132190066	-0.112677
chr5	166410368	166473874	-0.0962542
chr16	52729977	52824839	-0.0764761
chr3	25293265	25370063	-0.0891571
chr10	5346797	5411821	-0.0750809
chr2	228966826	229022424	-0.137472
chr2	105324070	105387733	-0.0854653
chr1	237770780	237832219	-0.114
chr8	35463395	35522143	-0.104132
chr3	181425137	181449314	0.0829964
chr16	5346035	5403303	-0.0958788
chr14	29226099	29250912	0.0851404
chr5	174425790	174490926	-0.0778765
chr16	76333974	76396004	-0.111093
chr4	176150505	176204894	-0.134906
chr12	113273012	113329694	-0.0966106
chr5	8171712	8220213	-0.120505
chr4	27165671	27221690	-0.0926741
chr16	18059314	18121620	-0.0784067
chr2	80553088	80609572	-0.129831
chr1	91173264	91198173	0.0947437
chr10	133055537	133101998	-0.0697775
chr7	155046628	155085630	-0.0654104
chr13	105318146	105373216	-0.124574
chr4	189933232	189972131	-0.0898209
chr3	191881387	191960063	-0.0794185
chr16	20026415	20089140	-0.0972906
chr10	37740453	37785835	-0.0956765
chr8	133399456	133465672	-0.0749864
chr13	67700564	67772617	-0.0925446
chr4	5839303	5879729	-0.0748174
chr5	178776570	178826194	-0.0673093
chr5	165458987	165526786	-0.0959746
chr4	173328052	173375472	-0.153491
chr10	132337776	132370369	-0.104174
chr2	16142928	16191038	-0.0783301
chr3	169601604	169667080	-0.0792987
chr22	48704339	48744363	-0.0878158
chr14	88150382	88200629	-0.121507
chr4	190413190	190444320	-0.119843
chr4	97018322	97065130	-0.126259
chr7	4537072	4594261	-0.073102
chr16	62153654	62232624	-0.105833
chr7	70818917	70860274	-0.0827112
chr4	188797687	188843727	-0.0963283
chr4	189796388	189834359	-0.13279
chr17	2669284	2706189	-0.0804542
chr1	119520130	119536735	0.122627
chr7	2649576	2669853	-0.103467
chr20	29926846	29988854	-0.0967794
chr8	132351431	132420248	-0.118219
chr2	7558341	7619139	-0.102763
chr12	20690426	20748157	-0.0997402
chr13	112285314	112325255	-0.0589769
chr16	86138554	86178129	-0.0897838
chr8	93418312	93498830	-0.0885182
chr19	32567807	32638235	-0.100325
chr13	109670885	109747692	-0.07033
chr18	19741089	19758270	0.0785936
chr16	62848725	62911799	-0.118275
chr4	20416342	20469716	-0.0990509
chr5	94338778	94400017	-0.125728
chr5	25861548	25937111	-0.0887927
chr3	6838851	6897227	-0.11684
chr13	110644852	110691766	-0.0902854
chr9	17570933	17642089	-0.0942291
chr16	49343352	49414472	-0.0716935
chr12	132650376	132667131	-0.111205
chr14	101789903	101830071	-0.0824282
chr7	31677806	31752033	-0.101842
chr4	156387545	156458431	-0.0880484
chr12	127470693	127532716	-0.0839732
chr12	129753172	129798418	-0.0983823
chr10	106662808	106732471	-0.0931886
chr16	59156182	59224552	-0.102557
chr8	16065009	16125527	-0.109585
chr13	112770396	112801390	-0.0867955
chr4	180230298	180281202	-0.102511
chr18	69714873	69791416	-0.0958974
chr11	127530898	127601871	-0.108402
chr13	97008780	97084271	-0.0838517
chr18	7215628	7275631	-0.0572835
chr7	77747323	77818818	-0.078579
chr4	165942064	165994116	-0.0591981
chr10	31468224	31515312	-0.0980795
chr5	5190863	5254441	-0.0728526
chr8	110391349	110481385	-0.0857834
chr7	147600694	147644677	-0.114722
chr5	2741729	2756270	0.123854
chr2	5339954	5386199	-0.120638
chr18	63086734	63136277	-0.129468
chr15	76625819	76639146	0.105159
chr3	6153332	6217086	-0.114865
chr7	101231718	101271323	-0.0775867
chr18	25125930	25200338	-0.0838326
chr13	101558997	101616180	-0.0782503
chr7	140817630	140873268	-0.10215
chr5	951554	972314	-0.102086
chr9	85587386	85656719	-0.10158
chr15	33529160	33597492	-0.0758839
chr16	76801291	76844744	-0.128326
chr1	37141013	37211761	-0.0824207
chr15	32383115	32431767	-0.081236
chr10	101286538	101301526	0.0860009
chr8	139938839	140002294	-0.0737691
chr5	3605658	3637094	-0.0896624
chr4	71336859	71402065	-0.0922032
chr11	1235514	1263750	-0.0651426
chr4	182469068	182525412	-0.07155
chr10	29455743	29532319	-0.0651653
chr17	49854216	49937108	-0.0975563
chr2	3988669	4025306	-0.0864676
chr2	105147195	105204656	-0.0787899
chr2	239627412	239684990	-0.066229
chr2	4562620	4611973	-0.105973
chr15	29572943	29631413	-0.0705564
chr21	45332063	45354521	0.0804352
chr4	23151581	23220000	-0.0864314
chr13	92396983	92459074	-0.110002
chr12	2496991	2555276	-0.0682572
chr4	109362295	109417714	-0.110945
chr3	192282144	192342589	-0.110145
chr2	103110979	103182903	-0.080542
chr7	38311097	38360061	-0.0994895
chr22	45206600	45242916	-0.0802572
chr11	4977001	5050215	-0.111309
chr14	37048546	37063429	0.13209
chr4	156517616	156593515	-0.0678089
chr10	94465192	94532463	-0.0743184
chr20	8263222	8327485	-0.107137
chr4	12033632	12091641	-0.137278
chr2	139560989	139646566	-0.0880889
chr10	130881386	130923058	-0.0931451
chr20	9500189	9548784	-0.119995
chr2	103429437	103490096	-0.0899178
chr9	122432825	122495301	-0.112136
chr16	7014929	7071241	-0.0801087
chr8	139679035	139715837	-0.103148
chr10	134635352	134662801	-0.0749538
chr5	164625767	164701132	-0.090219
chr12	126811264	126865405	-0.116148
chr6	5992802	6009087	0.0757706
chr7	39080488	39136425	-0.105917
chr20	59040246	59089263	-0.0826781
chr18	50703606	50749051	-0.124697
chr7	131744090	131813898	-0.0656213
chr2	4907102	4982129	-0.0600335
chr8	56096567	56149724	-0.0950149
chr19	13448141	13500906	-0.0966488
chr4	20008051	20076355	-0.0925806
chr10	6438261	6490761	-0.0665404
chr4	47154678	47225340	-0.109515
chr13	22786798	22840334	-0.0780681
chr12	127256249	127305066	-0.107977
chr12	114834713	114853058	0.0790929
chr15	53507632	53560464	-0.113147
chr2	45062090	45132305	-0.0714492
chr1	240953377	241015500	-0.106769
chr5	8289031	8352236	-0.107628
chr2	1673125	1698751	-0.0840294
chr13	43155774	43223207	-0.0810751
chr12	126422231	126474628	-0.0974945
chr8	50454579	50520890	-0.104274
chr9	78922123	78986530	-0.0792601
chr6	98683609	98748092	-0.126874
chr16	13907420	13966222	-0.0837974
chr9	23400241	23460875	-0.102126
chr2	125034247	125088875	-0.114453
chr15	27444256	27501360	-0.0730422
chr15	53572924	53632465	-0.106997
chr1	241380918	241435588	-0.118208
chr6	93801374	93859984	-0.139598
chr4	16564745	16611488	-0.0948624
chr1	2936854	2963492	-0.113917
chr16	26973580	27016498	-0.112958
chr5	172655925	172673102	0.0845634
chr9	139413704	139439588	-0.0851412
chr12	116211230	116295153	-0.0629993
chr6	32799997	32833778	-0.0800315
chr5	168817969	168862940	-0.146935
chr7	144539872	144586243	-0.118464
chr3	85485479	85553330	-0.0871177
chr21	23300037	23369564	-0.0957222
chr7	157209536	157234008	-0.0954316
chr8	66051470	66119187	-0.0847272
chr17	12577314	12629212	-0.0940444
chr4	8164040	8202643	-0.0594154
chr4	174583450	174630408	-0.103282
chr13	112207259	112245561	-0.0609288
chr13	114799346	114824810	-0.0560223
chr10	133457464	133485452	-0.100984
chr8	5321887	5368109	-0.114186
chr4	167501945	167568193	-0.116058
chr13	25969302	26032672	-0.0671347
chr11	92376248	92455132	-0.0990873
chr21	47356903	47375863	-0.103683
chr8	23589337	23649646	-0.0821892
chr6	118531025	118602285	-0.103124
chr2	19549816	19564493	0.0906183
chr13	33506105	33574481	-0.0701037
chr4	186665618	186720729	-0.0710361
chr4	174468607	174524190	-0.0911458
chr4	47757058	47815248	-0.0926238
chr5	173617160	173676464	-0.0673601
chr10	2750685	2798195	-0.0847051
chr9	135833872	135868412	-0.0814972
chr12	101121959	101198750	-0.0910903
chr5	11763843	11816647	-0.121941
chr12	97691643	97743080	-0.118102
chr15	97699875	97749104	-0.106667
chr20	9366816	9423494	-0.100173
chr8	16566716	16617151	-0.109607
chr7	97072246	97125741	-0.114735
chr6	159974305	160032165	-0.0797384
chr10	2351000	2395523	-0.0839532
chr4	187454207	187491600	-0.069244
chr12	114401224	114450310	-0.0816999
chr13	100634582	100653193	0.0816872
chr10	107693991	107777009	-0.0900775
chr15	53674369	53719147	-0.127437
chr9	133786625	133804335	-0.0945983
chr7	11785892	11845792	-0.11878
chr9	76204458	76278284	-0.0962976
chr20	56757070	56793429	-0.0848298
chr16	6005813	6061983	-0.084325
chr2	328366	377392	-0.0795244
chr11	1119685	1148734	-0.103523
chr7	18853448	18918231	-0.101156
chr12	126567980	126618636	-0.130802
chr5	165677515	165729564	-0.124422
chr15	46223342	46267684	-0.117138
chr16	76662855	76726046	-0.110625
chr4	25525809	25586149	-0.0527423
chr16	13299671	13348967	-0.105275
chr8	137456285	137515324	-0.102486
chr16	9511990	9564174	-0.115777
chr16	9325760	9385809	-0.0809557
chr4	8828180	8854541	-0.0867847
chr17	54141164	54223114	-0.0886243
chr3	1286725	1343793	-0.0904018
chr20	56557430	56615925	-0.0563884
chr16	60403845	60466139	-0.0995711
chr3	6098166	6142878	-0.119841
chr20	21075136	21093200	0.103251
chr5	11830529	11872070	-0.134019
chr4	108969864	109038505	-0.06293
chr8	3654413	3695903	-0.106927
chr16	51602203	51679725	-0.0774875
chr2	135510835	135561114	-0.104147
chr18	75682155	75716454	-0.0714252
chr4	20551804	20612568	-0.100825
chr3	56434817	56492123	-0.0899083
chr18	63494110	63550582	-0.101856
chr10	132037408	132086470	-0.0730687
chr2	34078838	34128722	-0.0989642
chr3	27790835	27857515	-0.0857353
chr22	46449813	46465347	-0.170696
chr22	48649130	48677639	-0.102927
chr16	26860541	26912957	-0.107667
chr13	104735319	104774866	-0.1218
chr16	73648984	73710536	-0.0784914
chr11	121732009	121780804	-0.116948
chr15	97314237	97356924	-0.0902547
chr11	70560346	70600118	-0.0657421
chr7	27236178	27259575	0.0876109
chr8	5390889	5439892	-0.0963068
chr12	118094152	118168285	-0.0647341
chr2	4064993	4104654	-0.128398
chr5	9806730	9867474	-0.1057
chr13	67840724	67896402	-0.129226
chr4	165785047	165835838	-0.0922099
chr15	23868940	23924098	-0.0617593
chr16	25725705	25789110	-0.0891506
chr8	15211540	15285525	-0.0686476
chr10	15361723	15412353	-0.0738905
chr8	66173623	66223233	-0.114572
chr4	181713077	181777070	-0.0732379
chr18	69185345	69230575	-0.130252
chr18	75514626	75558223	-0.0985085
chr2	126458786	126525059	-0.102728
chr15	81660094	81749894	-0.0630509
chr12	111528360	111567988	-0.0875143
chr17	54584986	54654826	-0.0914269
chr8	140423639	140472201	-0.0921932
chr15	29281675	29320357	-0.0757307
chr2	34258078	34325336	-0.0826353
chr4	16637034	16679720	-0.112592
chr2	77712383	77759652	-0.137167
chr16	10057249	10127706	-0.0792957
chr8	46992064	47029363	-0.0676343
chr10	108388716	108441810	-0.102967
chr9	138442129	138469688	-0.10145
chr15	48348508	48408017	-0.0879998
chr9	140117402	140138168	-0.100855
chr5	11420162	11463957	-0.102966
chr11	127239139	127284361	-0.11974
chr9	136569579	136599137	-0.0751268
chr17	79115107	79140779	-0.0869252
chr10	16970413	17020776	-0.0775558
chr21	20374043	20435877	-0.117976
chr5	33771894	33849027	-0.0869533
chr7	53411533	53479760	-0.0866063
chr22	44906807	44943515	-0.101615
chr15	88267357	88311874	-0.107743
chr11	123177896	123229634	-0.100431
chr13	66634166	66706289	-0.0908358
chr10	15652641	15706273	-0.0826448
chr15	24820738	24879219	-0.137703
chr3	5886236	5948391	-0.0974574
chr4	134203261	134251589	-0.134066
chr2	126181286	126233995	-0.133538
chr5	1352231	1380772	-0.0773365
chr11	121782399	121839549	-0.0972802
chr7	1452511	1472178	-0.119335
chr7	27185834	27204432	0.148118
chr12	129067257	129123179	-0.0736947
chr18	30442575	30517223	-0.068128
chr13	94790437	94874300	-0.0735085
chr12	126255579	126292741	-0.121433
chr10	108631030	108678240	-0.107823
chr16	87569978	87605393	-0.057979
chrX	58192733	58245336	-0.125999
chr13	108381012	108433045	-0.0937392
chr19	54521613	54568011	-0.0933541
chr12	113969150	114015760	-0.0838883
chr2	141451010	141510185	-0.121296
chr13	112818936	112850718	-0.0674674
chr12	129950354	129988809	-0.098262
chr16	51777696	51835324	-0.1055
chr12	72693080	72755448	-0.114091
chr21	39392423	39482097	-0.060297
chr18	45000775	45065013	-0.0752012
chr1	237244628	237289677	-0.103616
chr8	117577896	117643926	-0.0699313
chr10	55557503	55628904	-0.0863615
chr18	72194167	72232170	-0.0727989
chr18	76336020	76373510	-0.0558138
chr13	99062503	99089694	-0.0843962
chr13	109436146	109481915	-0.111329
chr12	20751045	20804796	-0.120467
chr15	38992961	39055953	-0.0775789
chr7	78054615	78119258	-0.110197
chr4	97107947	97153215	-0.153946
chr9	139647402	139669422	-0.0969198
chr12	61878228	61933433	-0.137298
chr2	45408337	45479268	-0.0755025
chr4	27925624	27977352	-0.134995
chr7	148305628	148365639	-0.0619052
chr16	86666871	86707113	-0.0843697
chr7	55866506	55927643	-0.0656578
chr3	16836317	16913979	-0.0940956
chr8	13761567	13806167	-0.133805
chr22	45273499	45306390	-0.0847172
chr13	22669706	22738621	-0.065203
chr17	76433122	76461102	-0.0696357
chr4	190064484	190105372	-0.0988937
chr12	20560939	20622574	-0.0935242
chr4	173732902	173780850	-0.11146
chr14	82940033	83023801	-0.0804548
chr11	81015810	81094186	-0.0864735
chr14	89391700	89470181	-0.0655348
chr2	4129642	4163058	-0.104033
chr2	75981887	76045130	-0.107305
chr4	137442885	137496772	-0.129975
chr18	31265212	31343353	-0.0726945
chr18	50323894	50362311	-0.145061
chr16	19967673	20025189	-0.0965555
chr13	87405294	87452504	-0.123084
chr10	84688696	84759496	-0.0785315
chr15	95580493	95645008	-0.0891259
chr18	69347901	69397996	-0.116654
chr8	108567758	108604599	-0.0809765
chr16	3224312	3243793	0.0746126
chr5	170064745	170112790	-0.0961157
chr2	79542642	79603673	-0.112311
chr3	21535520	21598173	-0.103446
chr5	166327608	166378314	-0.0934315
chr6	26205067	26240649	0.0673381
chr13	112029081	112057256	-0.0918434
chr2	5190827	5243846	-0.100412
chr6	44557989	44616197	-0.069247
chr10	117347223	117398343	-0.123213
chr13	69523256	69591993	-0.109045
chr11	22384118	22459074	-0.0973778
chr2	4442915	4489953	-0.112092
chr7	14047069	14103993	-0.0997363
chr13	96003693	96047009	-0.0981034
chr10	107330016	107380364	-0.139857
chr2	229501474	229557772	-0.0989912
chr15	27168103	27199885	-0.0981377
chr2	103751148	103798236	-0.101537
chr5	11319735	11381098	-0.0890788
chr18	31190493	31260172	-0.0932521
chr5	156155155	156210242	-0.111631
chr2	80326217	80364801	-0.137112
chr18	63599716	63645902	-0.113461
chr5	158408759	158463349	-0.0947879
chr18	75946726	75993580	-0.0590168
chr1	241520043	241582070	-0.107253
chr22	44567103	44604189	-0.0864901
chr20	9285033	9332544	-0.118788
chr16	25820387	25876843	-0.0918675
chr11	81749506	81831058	-0.108865
chr15	26917581	26978237	-0.0670536
chr15	92940858	92985850	-0.0631258
chr3	25499524	25569647	-0.0728412
chr2	7393860	7437140	-0.092911
chr5	3168998	3204236	-0.0748972
chr11	70420049	70454037	-0.0651034
chr4	180606908	180641746	-0.135332
chr13	110603418	110643473	-0.0814379
chr2	139887232	139947696	-0.127997
chr3	74535049	74590489	-0.129359
chr7	84075858	84123361	-0.128223
chr18	7299481	7355963	-0.0619518
chr10	108559581	108603961	-0.0979083
chr1	37719506	37780892	-0.0868226
chr15	26195657	26241641	-0.090647
chr2	116723663	116782136	-0.129226
chr3	73569136	73659698	-0.054409
chr18	13912474	13954021	-0.0802038
chr7	34160001	34209271	-0.107657
chr13	91691730	91737531	-0.146274
chr4	188967618	189012320	-0.0620798
chr8	94250285	94300090	-0.11839
chr10	1950131	1990374	-0.085664
chr12	114583180	114638701	-0.0932864
chr5	13800099	13852592	-0.0856751
chr9	138229338	138250514	-0.0894006
chr8	24529446	24600732	-0.0882968
chr13	91547064	91590517	-0.145773
chr8	16289089	16341258	-0.118983
chr4	32938329	32988790	-0.134666
chr2	865165	894322	-0.0849537
chr8	62825339	62877028	-0.130109
chr18	4812055	4860447	-0.104652
chr12	126115245	126164791	-0.108801
chr21	46306161	46327751	-0.0893053
chr5	164967294	165019543	-0.104369
chr4	128047655	128098654	-0.128315
chr16	71547303	71590076	-0.0920589
chr5	165304395	165356605	-0.102943
chr15	96348328	96394274	-0.0981949
chr16	63055005	63134376	-0.104058
chr2	230463384	230525083	-0.072372
chr3	172650284	172707395	-0.10795
chr16	73975447	74020596	-0.0975033
chr3	191625261	191685226	-0.0973405
chr13	104933205	104982374	-0.103743
chr20	24497973	24533049	-0.109408
chr13	27399442	27442056	-0.0980908
chr13	79755768	79810025	-0.105025
chr13	105015991	105070412	-0.113006
chr16	20102576	20155625	-0.103608
chr14	27359407	27414418	-0.136195
chr4	175014635	175063249	-0.0941989
chr10	6771686	6837013	-0.0585939
chr11	32445693	32463412	0.0703271
chr16	47970951	48029458	-0.0907266
chr7	34068275	34154366	-0.0619844
chr11	1374480	1398836	-0.0796094
chr18	4315938	4363591	-0.0932667
chr13	78761672	78812381	-0.121592
chr18	59044087	59107911	-0.0904399
chr18	32349341	32393730	-0.117496
chr10	1532680	1572926	-0.0616592
chr4	183283974	183330619	-0.0632926
chr4	27771348	27823776	-0.0968573
chr18	76693623	76729713	-0.0510665
chr7	130614124	130654949	-0.101447
chr10	7479313	7520119	-0.0728518
chr14	79199586	79248966	-0.111725
chr2	7438205	7507301	-0.0804358
chr6	89171981	89218076	-0.117239
chr7	8933057	8995435	-0.108456
chr16	13006254	13046571	-0.126833
chr7	56301429	56348944	-0.0976429
chr15	37380967	37396064	0.105998
chr13	108986723	109031031	-0.111582
chr20	41871204	41914665	-0.103766
chr18	73665645	73707694	-0.0932743
chr15	26474753	26516615	-0.0889149
chr10	7052880	7100097	-0.104576
chr9	138186292	138224979	-0.0715031
chr18	70724917	70775956	-0.0844461
chr2	116947235	116992099	-0.135823
chr8	15991521	16040854	-0.112105
chr18	75145518	75187626	-0.0893654
chr15	95978201	96024117	-0.0978744
chr4	172589634	172648626	-0.108633
chr5	91117156	91171713	-0.134156
chr13	53332176	53388456	-0.0696632
chr5	169252738	169319579	-0.0773319
chr10	10620530	10680108	-0.085925
chr2	79146901	79199187	-0.114733
chr8	137638196	137694686	-0.101049
chr10	3054797	3095577	-0.0733862
chr7	118053702	118104309	-0.141019
chr18	73212656	73250690	-0.0812982
chr15	33656808	33727143	-0.0686521
chr7	35288067	35302085	0.0943084
chr7	26544675	26605643	-0.0603877
chr5	25986932	26045506	-0.0987165
chr15	29642668	29678967	-0.102724
chr7	18719219	18773945	-0.122366
chr16	59335163	59391349	-0.121155
chr20	46692435	46746253	-0.067379
chr2	4787428	4833573	-0.110313
chr4	1340070	1356274	-0.0720604
chr4	186886266	186933898	-0.0709075
chr12	128664829	128725462	-0.0811533
chr21	36909745	36990129	-0.0622668
chr18	62848911	62890231	-0.125089
chr22	44985135	45016233	-0.0866241
chr3	24887420	24957974	-0.0794538
chr8	11533112	11550041	0.112001
chr13	39088456	39160323	-0.0818193
chr5	5538435	5593034	-0.0609819
chr13	85161999	85240068	-0.0929
chr5	5831134	5898984	-0.06761
chr18	68149964	68198866	-0.0857465
chr3	79552445	79623706	-0.0958256
chr4	3256865	3276902	-0.0937088
chr12	111649973	111694912	-0.0649602
chr13	57458487	57509219	-0.113081
chr13	97482039	97521833	-0.127759
chr4	27679840	27744293	-0.115121
chr6	154277862	154319865	-0.138057
chr4	176221332	176258639	-0.119886
chr1	37382658	37424136	-0.114787
chr19	31371872	31430042	-0.0956044
chr10	42790551	42818413	-0.0638202
chr3	68896727	68964301	-0.0879324
chr4	173487964	173531199	-0.118431
chr16	15662387	15694991	-0.0877559
chr8	75674660	75727787	-0.119443
chr1	4393763	4441107	-0.0894487
chr6	89242338	89279206	-0.11738
chr10	6904179	6948348	-0.0886853
chr15	86642276	86690469	-0.1079
chr2	175633301	175696735	-0.0651211
chr2	1290508	1326703	-0.077418
chr12	124346049	124386138	-0.0602566
chr4	23311044	23368593	-0.107226
chr12	97749245	97808201	-0.112285
chr16	75911748	75971336	-0.0893879
chr8	72206077	72261898	-0.105361
chr22	35484745	35536911	-0.080728
chr8	108380592	108445127	-0.0979923
chr3	5762104	5816811	-0.10101
chr13	105613187	105678514	-0.0758262
chr7	137127560	137180405	-0.104371
chr10	130463285	130503204	-0.0817463
chr5	163459393	163515287	-0.120678
chr13	70790150	70833660	-0.121252
chr20	49912657	49951580	-0.0713108
chr8	56050636	56095522	-0.104184
chr17	59522582	59539865	0.137682
chr2	6704851	6751104	-0.124893
chr7	45445791	45502084	-0.0893068
chr8	61257207	61300121	-0.104022
chr4	164499652	164549493	-0.123482
chr16	49078166	49132810	-0.101274
chr13	107708817	107796671	-0.0588676
chr13	107901639	107937218	-0.118275
chr13	62659452	62706256	-0.121757
chr12	33505744	33565620	-0.0966514
chr9	138044977	138075324	-0.0700846
chr4	179470363	179520024	-0.0868934
chr13	93736838	93788763	-0.0892033
chr22	47579510	47606810	-0.0878239
chr18	47418831	47468102	-0.0709223
chr5	172858885	172912528	-0.0703098
chr13	37332770	37390300	-0.0936931
chr7	1214052	1239399	-0.0661957
chr20	21776779	21834132	-0.0817929
chr2	2319091	2359742	-0.103139
chr12	126678723	126730531	-0.112232
chr7	67786021	67860129	-0.0674999
chr2	83262987	83306810	-0.118329
chr14	78563748	78626686	-0.0840018
chr13	23210406	23258593	-0.0683497
chr4	33555603	33602984	-0.124978
chr7	119024570	119086762	-0.114408
chr17	80177373	80199827	-0.0861611
chr14	101997154	102022513	-0.0840947
chr18	68473432	68521569	-0.10326
chr1	240863025	240897609	-0.109417
chr2	100245571	100291428	-0.0756991
chr1	37251763	37297811	-0.0907214
chr1	63571356	63667413	-0.0747847
chr21	41299780	41346245	-0.1149
chr3	138655239	138676327	0.0805832
chr14	107237794	107262743	-0.131558
chr3	26646153	26686023	-0.110431
chr10	9943252	10001008	-0.0911803
chr7	71905020	71952499	-0.0672662
chr15	87124412	87183187	-0.096037
chr4	109221556	109275678	-0.0899231
chr13	59611877	59684867	-0.0920914
chr2	123587857	123656868	-0.0814185
chr6	151286485	151335257	-0.0647536
chr14	22089641	22145580	-0.0758322
chr6	169175315	169222014	-0.0669051
chr13	109032171	109065685	-0.140704
chr16	86237621	86267002	-0.0866685
chr11	132633104	132675911	-0.0956399
chr16	63667761	63741141	-0.0782056
chr8	136803474	136847946	-0.132988
chr5	178840047	178868141	-0.0772122
chr2	100192799	100244136	-0.0592116
chr5	46199454	46252788	-0.116259
chr6	117228776	117303374	-0.0843295
chr8	15798253	15858468	-0.0780042
chr14	47736736	47799083	-0.0894168
chr7	136967579	137009381	-0.115546
chr18	74463329	74489034	-0.0793564
chr14	88326469	88380092	-0.103255
chr4	23255852	23309682	-0.0949443
chr18	58191005	58245997	-0.0965355
chr4	81103116	81126259	0.110328
chr3	34848169	34900381	-0.136259
chr5	16010368	16048006	-0.14545
chr14	41875739	41926613	-0.115302
chr8	143317132	143336545	-0.0884234
chr15	29709685	29758385	-0.0714031
chr14	26117563	26164110	-0.127124
chr8	140216488	140261292	-0.103915
chr8	16196342	16248143	-0.114877
chr18	2868731	2906290	-0.0642489
chr2	79984292	80030709	-0.125632
chr4	58289382	58318276	-0.130009
chr22	50102612	50135603	-0.0650912
chr10	31346194	31395374	-0.0776762
chr4	172534131	172588614	-0.0929087
chr2	88657834	88714235	-0.0670212
chr7	70467654	70502436	-0.0922898
chr16	22634592	22711121	-0.0596582
chr4	31761099	31817171	-0.105232
chr10	9368233	9413706	-0.106852
chr9	1040660	1057719	0.0886056
chr13	56466457	56515317	-0.128719
chr17	63423791	63472909	-0.0832058
chr3	172811481	172861977	-0.126077
chr14	106378623	106420352	-0.0902902
chr8	23829235	23889367	-0.0869681
chr13	104054542	104101550	-0.101682
chr4	10858468	10902510	-0.103863
chr4	47668073	47728585	-0.0679788
chr10	15763779	15815059	-0.0780183
chr13	108676802	108714970	-0.150631
chr18	73342803	73375929	-0.0973071
chr13	112966690	112997169	-0.069455
chr7	23451379	23496622	-0.06747
chr13	102380838	102443805	-0.0910518
chr9	85192948	85239324	-0.132764
chr7	79300412	79348989	-0.132778
chr16	60182655	60229267	-0.118099
chr19	6700918	6730808	-0.0979146
chr19	28821754	28886898	-0.117575
chr4	8281896	8307701	-0.0715759
chr2	142116169	142158454	-0.139381
chr7	144865617	144910328	-0.119814
chr7	52031805	52067787	-0.153726
chr10	6495939	6545003	-0.0640205
chr13	67472780	67524210	-0.113812
chr12	132921471	132938168	-0.0959155
chr9	14736782	14835912	-0.0546186
chr13	109393567	109433917	-0.116527
chr11	1643498	1668129	-0.0850794
chr4	173229186	173268408	-0.127555
chr7	68187287	68240067	-0.0656701
chr7	98349218	98383818	-0.0731393
chr1	240045770	240090861	-0.101009
chr4	190451780	190499890	-0.0691865
chr4	190683224	190717870	-0.0956628
chr16	9684307	9742792	-0.0908559
chr4	116931153	116981759	-0.128184
chr3	68779747	68827590	-0.112897
chr18	73819461	73852459	-0.0904425
chr10	109158749	109206404	-0.117847
chr8	40779761	40822307	-0.0942299
chr2	104456643	104501903	-0.114541
chr16	22712175	22783958	-0.0753832
chr13	72250251	72290470	-0.115951
chr1	43391355	43426833	-0.13088
chr7	27141855	27161735	0.0957043
chr4	32658791	32705595	-0.116384
chr12	2556416	2596159	-0.0646915
chr13	91591588	91639487	-0.116588
chr12	102889001	102947554	-0.0963466
chr2	115463112	115513031	-0.113119
chr7	2945257	2966418	-0.0730829
chr13	114742312	114756234	-0.102498
chr15	79879657	79933686	-0.0966791
chr4	71009566	71064162	-0.106986
chr15	101850775	101877253	-0.0672278
chr13	62035778	62091202	-0.107255
chr18	63448021	63492860	-0.104376
chr3	179658181	179712699	-0.0916239
chr8	88968869	89017759	-0.108715
chr2	100887630	100927619	-0.0775337
chr18	76140579	76173454	-0.0555842
chr22	34788999	34863779	-0.0864902
chr8	50365637	50417213	-0.110383
chr20	30641551	30692211	-0.0608162
chr4	34135306	34187146	-0.129737
chr18	44275688	44322641	-0.068208
chr13	105071763	105103013	-0.129482
chr15	26865087	26906765	-0.0709496
chr7	1328706	1347211	-0.0823482
chr8	117026786	117082335	-0.101592
chr7	146931490	146963387	-0.129352
chr20	8894913	8943746	-0.11765
chr14	92742120	92782236	-0.0809204
chr13	92343245	92383949	-0.117799
chr7	18961757	19024405	-0.0874213
chr16	77292570	77342082	-0.10162
chr13	27472712	27506790	-0.0818796
chr5	147114051	147186611	-0.085472
chr16	77974037	78019064	-0.0763495
chr16	866966	887182	-0.0681771
chr3	7040900	7092928	-0.106874
chr16	75972686	76025964	-0.11197
chr8	76458286	76511084	-0.122067
chr18	64685316	64721709	-0.115968
chr12	102948650	102998798	-0.119868
chr21	37951304	37981726	-0.0992853
chr20	17400511	17448734	-0.084801
chr10	25413003	25455827	-0.0978861
chr12	97383561	97439793	-0.0910532
chr13	87858116	87926662	-0.0835903
chr15	87704879	87748238	-0.124517
chr14	105082303	105107907	-0.0813211
chr11	117502130	117548231	-0.0640268
chr21	43765727	43796052	-0.060738
chr2	239445794	239478245	-0.0832199
chr9	138841264	138869409	-0.0719916
chr7	122087463	122138203	-0.112637
chr13	70421597	70474693	-0.107343
chr2	124320283	124375535	-0.123271
chr5	155222890	155277592	-0.101572
chr17	10299126	10359579	-0.0888594
chr7	1293623	1311477	-0.0795621
chr5	31116198	31172419	-0.090657
chr5	24230524	24274035	-0.120862
chr16	51947798	52013332	-0.0762781
chr8	34328589	34367419	-0.145866
chr5	82817156	82874068	-0.0968935
chr16	26779815	26820519	-0.125418
chr5	164171663	164222054	-0.10831
chr2	100391622	100445570	-0.0787805
chr6	62834792	62901765	-0.098543
chr7	141827735	141873381	-0.098994
chr11	3233823	3265585	-0.0737674
chr4	162247775	162290348	-0.119445
chr8	16994404	17038930	-0.0821597
chr19	32717551	32768431	-0.0885111
chr4	180648037	180690438	-0.108133
chr4	186779881	186822896	-0.0656646
chr8	94524410	94585529	-0.086042
chr4	3278081	3296990	-0.11549
chr18	70329377	70372787	-0.081762
chr14	82082990	82134146	-0.0954309
chr4	156594601	156648997	-0.0818831
chr2	126653163	126705097	-0.129148
chr10	109080315	109121368	-0.129372
chr4	177041679	177109317	-0.0658002
chr1	244109212	244179279	-0.0655321
chr12	114165832	114214777	-0.071364
chr2	15012607	15078875	-0.0699744
chr13	36725050	36767572	-0.106186
chr2	49876002	49957039	-0.0760884
chr13	55753630	55805292	-0.128944
chr8	137013488	137048644	-0.128497
chr12	7873643	7913810	-0.0637261
chr16	51063945	51114598	-0.0898689
chr4	15978950	16023886	-0.0651554
chr2	100643685	100696827	-0.0798795
chr13	53610655	53657723	-0.0950948
chr2	88758676	88801704	-0.0771919
chr12	115323345	115378158	-0.0758523
chr22	39204710	39235606	-0.103741
chr13	36642130	36696494	-0.087281
chr18	58415577	58463092	-0.117943
chr9	82966044	83027618	-0.103714
chr6	166179299	166209261	-0.103107
chr12	16317836	16375189	-0.10626
chr20	42692908	42734721	-0.0608435
chr21	24207068	24257912	-0.124803
chrX	5418355	5467961	-0.134308
chr5	15681938	15720223	-0.12865
chr21	24733683	24784401	-0.119166
chr20	7590513	7636351	-0.126059
chr4	164586225	164626700	-0.137875
chr18	58627038	58681499	-0.0874901
chr4	42327750	42359954	-0.106636
chr9	139067473	139084650	-0.0951003
chr16	86829341	86860833	-0.0925319
chr11	130330603	130368941	-0.0676247
chr14	59154428	59198986	-0.103797
chr18	75258301	75289622	-0.110606
chr10	110396975	110442755	-0.126409
chr4	32554126	32599462	-0.124715
chr12	126165977	126209150	-0.08717
chr2	11774882	11807261	-0.0738495
chr4	60109222	60161481	-0.102233
chr19	2642601	2679268	-0.0781161
chr20	21518672	21562188	-0.0772245
chr18	76204681	76245031	-0.0715591
chr9	121736985	121800823	-0.0910826
chr5	178391144	178415052	-0.0786968
chr11	131582215	131622118	-0.100422
chr8	64871663	64927522	-0.103418
chr7	137251437	137324332	-0.0645142
chr7	89630179	89688231	-0.139717
chr20	59154874	59190244	-0.100816
chr4	16265500	16355291	-0.0861839
chr11	60129931	60172847	-0.116644
chr5	156623736	156669588	-0.0898472
chr5	156952232	156996195	-0.0866747
chr6	45878394	45930953	-0.0708989
chr4	189855676	189894612	-0.0824991
chr4	177140788	177173779	-0.10323
chr12	72403599	72458461	-0.106516
chr2	162272892	162288214	0.100343
chr20	37727574	37810902	-0.0576247
chr6	159453504	159492044	-0.0685026
chr8	35336554	35379710	-0.125348
chr2	83209093	83261913	-0.106735
chr4	163413231	163462310	-0.0912606
chr16	59599070	59655860	-0.112395
chr5	168667034	168717540	-0.0876568
chr17	75847214	75880193	-0.0715722
chr22	34560564	34648451	-0.0736927
chr4	19428781	19473142	-0.105517
chr9	967470	984397	0.0873066
chr15	24049216	24113974	-0.0736338
chr21	23481660	23521126	-0.123726
chr5	168419833	168474162	-0.0673611
chr8	96468383	96525293	-0.0901772
chr2	80121459	80161156	-0.11038
chr10	129647445	129698962	-0.0643151
chr18	73590690	73622165	-0.0892319
chr22	26479510	26548017	-0.080457
chr5	166252830	166301839	-0.0791273
chr9	103224929	103278557	-0.0892446
chr2	49080071	49141263	-0.0946575
chr14	101117400	101151851	-0.0614778
chr11	133204617	133245693	-0.0805409
chr20	24202944	24253254	-0.100531
chr2	52365135	52425978	-0.111748
chr4	113429474	113446561	0.0652918
chr12	54413463	54429487	0.0916461
chr7	141986772	142028043	-0.0885737
chr14	96051591	96094195	-0.0728322
chr18	74154973	74173639	0.0767933
chr15	86761577	86827394	-0.0735867
chr15	92845349	92888042	-0.0927364
chr5	3361147	3407377	-0.0653038
chr5	4110419	4150438	-0.0787372
chr2	88393154	88445814	-0.074422
chr16	25502552	25567230	-0.0732411
chr5	169093143	169148888	-0.0824557
chr13	98684155	98727802	-0.0566738
chr1	240181416	240240217	-0.0950117
chr10	9901234	9942137	-0.118111
chr5	178093960	178135683	-0.0608604
chr14	101423117	101457121	-0.127913
chr4	181524862	181569169	-0.0974637
chr2	111524130	111580954	-0.0689213
chr9	107313825	107361038	-0.134436
chr8	115939572	115996832	-0.101577
chr11	131785450	131811556	-0.125511
chr8	138365426	138410475	-0.119287
chr8	19376219	19436383	-0.0677958
chr18	1165913	1204929	-0.132315
chr8	33827422	33861894	-0.127958
chr8	98223737	98276431	-0.0865492
chr7	141784847	141824102	-0.108699
chr4	131313292	131358085	-0.129205
chr1	237503229	237572265	-0.0889567
chr10	117839601	117877753	-0.0729273
chr2	41976006	42053328	-0.0802061
chr13	71174619	71223539	-0.0972269
chr10	23037963	23103600	-0.070497
chr9	7940695	8002308	-0.0975987
chr5	2863662	2899911	-0.0645911
chr3	26695193	26738045	-0.138045
chr4	164651055	164715116	-0.0799774
chr2	2558646	2596076	-0.0575036
chr17	49975545	50058737	-0.0812358
chr20	42048671	42085295	-0.0802365
chr2	104378864	104438592	-0.0920056
chr2	4317395	4352621	-0.122228
chr5	7063856	7118593	-0.0785175
chr11	20277993	20340806	-0.0828366
chr4	33509210	33553657	-0.123969
chr10	84416506	84486456	-0.0720017
chr4	96514739	96564899	-0.100581
chr16	26436747	26477637	-0.130759
chr3	192343871	192383632	-0.118652
chr4	8903867	8933049	-0.0661477
chr14	104897640	104932385	-0.0819764
chr8	96946097	96985192	-0.11794
chr3	29550816	29600388	-0.0974842
chr3	68576972	68625317	-0.146224
chr18	69273320	69322736	-0.0833397
chr7	121964543	122010229	-0.12054
chr13	105694661	105744954	-0.0946225
chr4	189997384	190029628	-0.0932088
chr7	35517086	35563476	-0.0942526
chr18	4380239	4415972	-0.112302
chr12	108852542	108896478	-0.0899357
chr14	83974780	84024488	-0.0922561
chr18	23468060	23515417	-0.0862938
chr19	33001180	33056974	-0.076293
chr3	6638448	6688297	-0.124378
chr14	101853669	101889156	-0.0701402
chr5	140162694	140178439	0.126012
chr5	153154623	153223359	-0.0703993
chr5	9882465	9925462	-0.103102
chr15	82352343	82389215	-0.0709068
chr14	60226065	60288070	-0.0935086
chr14	106704996	106752663	-0.0704698
chr17	53956122	54016196	-0.122091
chr18	77625978	77645553	-0.0922646
chr13	35768789	35817935	-0.116651
chr15	29321861	29354653	-0.093422
chr4	156317496	156366640	-0.0908202
chr13	104102674	104155501	-0.093839
chr11	70317800	70349166	-0.0552045
chr4	189285080	189315353	-0.0950226
chr4	147624769	147673245	-0.104147
chrX	4923982	4972739	-0.13763
chr4	176705174	176742287	-0.104851
chr5	174723545	174765884	-0.100965
chr2	22878299	22934644	-0.107016
chr20	58985586	59034890	-0.0810833
chr6	50480131	50546885	-0.100265
chr14	87633551	87676766	-0.11717
chr2	115288017	115326330	-0.111703
chr14	30760606	30832806	-0.0708823
chr8	6620334	6657805	-0.0541994
chr15	24972006	25009752	-0.118438
chr12	115968551	116031757	-0.062198
chr10	7600468	7634111	-0.0602473
chr16	26342318	26380971	-0.123719
chr5	54509668	54526351	0.126405
chr8	36596510	36651500	-0.0720827
chr21	16473485	16519448	-0.0915073
chr10	17445157	17487523	-0.0815735
chr20	41456479	41521742	-0.0767185
chr9	121046427	121102270	-0.111678
chr5	170157643	170189163	-0.087037
chr20	60726709	60745058	-0.078915
chr15	97364664	97415137	-0.077889
chr20	57107213	57145335	-0.0685152
chr2	126983505	127025317	-0.115355
chr16	71174544	71234277	-0.0902954
chr6	85472393	85486379	0.075424
chr1	241016570	241058506	-0.111486
chr3	56297529	56386751	-0.0612564
chr4	1487799	1507111	-0.0718729
chr22	49804969	49830942	-0.082396
chr12	114089004	114128410	-0.0744785
chr7	147385118	147428961	-0.117754
chr10	50016352	50062714	-0.087653
chr16	76470979	76539139	-0.0799182
chr3	19199368	19244557	-0.123352
chr5	163664942	163710792	-0.11474
chr4	180563888	180600914	-0.106258
chr12	126619903	126664775	-0.100594
chr1	215384082	215467681	-0.0905157
chr18	58151936	58187930	-0.117246
chr8	76412099	76457069	-0.103502
chr7	120347453	120402675	-0.104349
chr1	239270274	239316141	-0.130335
chr20	57321820	57360263	-0.0623405
chr7	66946397	66993467	-0.0769982
chr7	4388640	4428996	-0.077645
chr13	64434316	64486406	-0.110351
chr13	64556927	64602170	-0.129953
chr15	95507683	95560200	-0.0788566
chr18	32069249	32114512	-0.0972453
chr4	147553765	147572246	0.0672165
chr16	88373521	88389266	-0.0865003
chr4	22210973	22262017	-0.0800391
chr2	121845029	121897526	-0.0546706
chr1	221051857	221069156	0.0777801
chr2	100446911	100486925	-0.0944942
chr21	25180568	25222486	-0.102892
chr13	112709513	112728372	0.0517999
chr15	37422541	37490234	-0.0812796
chr5	174361528	174392504	-0.111015
chr8	23436322	23490419	-0.0837918
chr2	154776076	154830823	-0.124486
chr2	79338783	79374805	-0.128981
chr9	73648156	73707858	-0.100683
chr19	32669145	32716537	-0.10528
chr10	134288557	134316782	-0.0575127
chr5	126669190	126740687	-0.0706512
chr16	64976753	65035774	-0.0825872
chr8	138926556	138965477	-0.118294
chr12	129914954	129948125	-0.104222
chr21	22177810	22227624	-0.0939059
chr5	9754910	9801281	-0.111921
chr3	116706009	116749297	-0.113833
chr2	125554779	125586947	-0.149108
chr8	25895429	25910919	0.0560636
chr6	133703455	133751537	-0.111696
chr8	34096215	34149675	-0.122279
chr13	109355569	109386721	-0.114394
chr14	22588727	22659432	-0.0741442
chr21	42136941	42170581	-0.0993473
chr10	124376761	124440218	-0.0547227
chr10	15714293	15757751	-0.104273
chr4	28907485	28957914	-0.0900117
chr4	21270051	21323148	-0.110579
chr11	126464947	126513641	-0.0790208
chr15	89259897	89305812	-0.0776398
chr8	142503491	142530864	-0.0922192
chr12	129590147	129627486	-0.0946399
chr9	137414266	137436664	-0.0795939
chr20	45084064	45132794	-0.0799095
chr3	85449929	85481620	-0.140468
chr4	21201746	21239164	-0.120584
chr18	65361904	65411675	-0.0976881
chr6	165610495	165650045	-0.104815
chr18	54800769	54852002	-0.0766507
chr4	187359557	187397653	-0.0765981
chr14	72716498	72772876	-0.0836457
chr12	133166658	133183435	-0.0826861
chr18	48727578	48797700	-0.0643652
chr1	242913185	242969681	-0.108289
chr2	127576414	127623236	-0.0890976
chr8	61108368	61152644	-0.0974395
chr2	3957093	3981874	-0.108574
chr3	5510579	5553242	-0.124825
chr13	59038793	59077604	-0.10966
chr14	99687336	99717760	0.0590939
chr6	165955882	165994385	-0.113528
chr3	54215504	54255322	-0.0889618
chr18	2458315	2499881	-0.0936279
chr18	67175848	67226529	-0.0798727
chr12	119035701	119083479	-0.0898455
chr13	26684661	26739055	-0.0686394
chr2	6386193	6432193	-0.0949197
chr7	155213854	155236473	-0.0935418
chr2	77763234	77808707	-0.137245
chr8	138167530	138227230	-0.0810927
chr7	157266965	157287038	-0.0875036
chr6	166023749	166064515	-0.0791406
chr17	63369157	63422749	-0.0778507
chr5	165048849	165088409	-0.115574
chr13	94675817	94720355	-0.0983417
chr13	92628431	92657740	-0.149504
chr5	1030558	1049941	-0.0866624
chr5	12360329	12396592	-0.175514
chr12	34435831	34453227	-0.0724008
chr2	136887634	136941602	-0.0795206
chr10	134005937	134021362	-0.0809136
chr4	188877800	188912135	-0.070221
chr8	25636387	25682912	-0.0902113
chr1	151515459	151568850	-0.101389
chr21	20867039	20919222	-0.109401
chr8	5863224	5901808	-0.095232
chr14	106296847	106314063	-0.110498
chr7	19357494	19405607	-0.104249
chr13	104794995	104835200	-0.129672
chr7	10111512	10183807	-0.0751115
chr3	20674048	20726273	-0.10318
chr20	58944033	58984252	-0.100107
chr1	239495274	239543240	-0.114984
chr1	221486689	221556451	-0.114298
chr20	22473635	22529674	-0.065224
chr15	86969103	87005773	-0.105172
chr1	163332092	163403709	-0.084534
chr18	11077606	11113598	-0.0658231
chr22	48973497	48996540	-0.0817377
chr15	27353705	27392146	-0.105421
chr7	131518068	131580191	-0.0664678
chr17	12413419	12462472	-0.0875463
chr22	49284758	49306375	-0.0943828
chr10	109547231	109591822	-0.107057
chr2	51292335	51342767	-0.116618
chr8	4950971	5003425	-0.0717497
chr14	61102778	61122051	0.062205
chr12	103763967	103806244	-0.123826
chr13	56826617	56869406	-0.129828
chr4	190501215	190533258	-0.071711
chr9	31702797	31745849	-0.137089
chr8	62312831	62357255	-0.118351
chr8	132112333	132155238	-0.133256
chr8	33638464	33676733	-0.121601
chr4	127189093	127230970	-0.115717
chr1	241448209	241491026	-0.110642
chr11	40873114	40913616	-0.142809
chr9	79139118	79187915	-0.0868315
chr18	25897090	25952460	-0.0779745
chr11	127337046	127371485	-0.126807
chr2	4696670	4737337	-0.10038
chr9	21973119	21998262	0.10155
chr9	121193956	121242273	-0.113011
chr3	29944259	29995380	-0.115217
chr8	68907401	68959365	-0.0949078
chr4	22729543	22766814	-0.103995
chr5	163215974	163268834	-0.111001
chr4	3434428	3451892	-0.0830328
chr7	52853910	52917783	-0.0888576
chr20	31659435	31702724	-0.0673893
chr3	115956032	116015847	-0.0885105
chr8	9222882	9264957	-0.0691682
chr10	88043866	88088640	-0.0735827
chr11	2133407	2156544	-0.0933751
chr22	37659244	37693852	-0.070172
chr12	16634603	16678185	-0.123604
chr12	128939933	128976289	-0.0740552
chr15	60282227	60298803	0.0546629
chr7	99059059	99079110	-0.0768939
chr7	137200497	137247724	-0.0975102
chr11	40180613	40213891	-0.132928
chr1	240256906	240296903	-0.0926556
chr8	39886459	39920700	-0.0916596
chr7	71323077	71368496	-0.0671156
chr18	41092585	41125161	-0.141176
chr10	130924161	130957837	-0.0854899
chr2	123424938	123478612	-0.0907598
chr4	22618929	22652243	-0.0887686
chr16	26742828	26778771	-0.107452
chr11	126742289	126784106	-0.0873277
chr21	24681414	24721702	-0.120282
chr11	64252720	64282425	-0.0750103
chr8	108775830	108827892	-0.105658
chr7	84431430	84474169	-0.131935
chr14	81417673	81478390	-0.0702246
chr8	5254728	5293995	-0.0923628
chr16	89121282	89142782	-0.0725232
chr5	143757594	143811383	-0.112982
chr8	33948556	33991419	-0.119898
chr4	189426863	189464863	-0.07815
chr18	49893799	49933886	-0.124025
chr5	162173719	162208385	-0.12758
chr2	168200476	168255752	-0.0946472
chr20	57628952	57685709	-0.0625704
chr12	16865888	16905278	-0.128852
chr6	91951020	92001065	-0.117053
chr1	238938101	238995705	-0.104688
chr2	168601170	168660755	-0.0718097
chr18	64283247	64330865	-0.117414
chr4	7726981	7745726	-0.0714369
chr7	138451993	138496080	-0.0649354
chr8	144455985	144475362	-0.0879423
chr10	44826925	44871031	-0.0678199
chr7	126051754	126097273	-0.11487
chr17	12364477	12412397	-0.104816
[truncated: 27,969 more rows]
