# Supplementary material for: Age and sun exposure-related widespread genomic blocks of hypomethylation in nonmalignant skin
Source: Genome Biol. 2015 Apr 16;16(1):80. doi: 10.1186/s13059-015-0644-y (PMC4423110; doi:10.1186/s13059-015-0644-y)
Supplement: Additional file 12: Table S8. — SNP probes within the 450k array and a P-value testing their association with young versus old donors. [file 13059_2015_644_MOESM12_ESM.xlsx]

## Sheet: Table S8- 450k SNP Probes
Table S8: 450k SNP Probes
Probe	P-value	Adjusted P-value
rs10796216	0.0111901	0.727356
rs715359	0.298432	1
rs1040870	0.45809	1
rs10936224	0.378097	1
rs213028	0.149479	1
rs2385226	0.998837	1
rs11034952	0.81754	1
rs9292570	0.662112	1
rs654498	0.265589	1
rs1414097	0.0177543	1
rs13369115	0.237807	1
rs10033147	0.461936	1
rs3936238	0.898878	1
rs1520670	0.674735	1
rs6991394	0.339743	1
rs951295	0.696679	1
rs10882854	0.913214	1
rs2208123	0.00480147	0.312095
rs10774834	0.450056	1
rs10846239	0.145238	1
rs6471533	0.81899	1
rs5936512	0.00601738	0.39113
rs6626309	0.571104	1
rs5926356	0.113273	1
rs5987737	0.322816	1
rs1019916	0.925945	1
rs10457834	0.074367	1
rs1416770	0.593452	1
rs1941955	0.380008	1
rs2125573	0.456224	1
rs2235751	0.280604	1
rs2521373	0.702489	1
rs264581	0.924332	1
rs2804694	0.595419	1
rs2959823	0.0210112	1
rs5931272	0.67794	1
rs6546473	0.15693	1
rs739259	0.695739	1
rs798149	0.0909722	1
rs845016	0.211557	1
rs472920	0.971439	1
rs133860	0.127931	1
rs9839873	0.421539	1
rs1484127	0.336741	1
rs1510189	0.217994	1
rs939290	0.054614	1
rs6426327	0.869665	1
rs3818562	0.224397	1
rs7660805	0.268196	1
rs6982811	0.145958	1
rs11249206	0.00311145	0.202245
rs9363764	0.0311492	1
rs2032088	0.288642	1
rs348937	0.552174	1
rs1467387	0.0154338	1
rs4742386	0.147675	1
rs2857639	0.481795	1
rs1495031	0.620759	1
rs1510480	0.492083	1
rs2468330	0.933142	1
rs7746156	0.995369	1
rs1945975	0.187661	1
rs966367	0.68067	1
rs877309	0.436922	1
rs4331560	0.0155568	1
