# Supplementary material for: Age and sun exposure-related widespread genomic blocks of hypomethylation in nonmalignant skin
Source: Genome Biol. 2015 Apr 16;16(1):80. doi: 10.1186/s13059-015-0644-y (PMC4423110; doi:10.1186/s13059-015-0644-y)
Supplement: Additional file 14: Table S9. — Gene sets identified as significantly enriched in GSEA. [file 13059_2015_644_MOESM14_ESM.xlsx]

## Sheet: Sheet1
Table S9: Gene Set Enrichment Analysis
NAME	SIZE	ES	NES	NOM p-val	FDR q-val	FWER p-val
ZHANG_TLX_TARGETS_36HR_DN	152	-0.738682	-3.15808	0	0	0
PUJANA_XPRSS_INT_NETWORK	150	-0.672718	-2.92005	0	0	0
ZHANG_TLX_TARGETS_UP	73	-0.751005	-2.88007	0	0	0
SOTIRIOU_BREAST_CANCER_GRADE_1_VS_3_UP	130	-0.669197	-2.82058	0	0	0
WINNEPENNINCKX_MELANOMA_METASTASIS_UP	131	-0.655665	-2.75068	0	0	0
CHANG_CYCLING_GENES	127	-0.651213	-2.74972	0	0	0
DUTERTRE_ESTRADIOL_RESPONSE_24HR_UP	289	-0.579618	-2.72026	0	0	0
PUJANA_BRCA_CENTERED_NETWORK	106	-0.662705	-2.68543	0	0	0
PYEON_CANCER_HEAD_AND_NECK_VS_CERVICAL_UP	152	-0.626179	-2.68394	0	0	0
KANG_DOXORUBICIN_RESISTANCE_UP	49	-0.744109	-2.67952	0	0	0
ZHANG_TLX_TARGETS_60HR_DN	234	-0.590681	-2.6785	0	0	0
FERREIRA_EWINGS_SARCOMA_UNSTABLE_VS_STABLE_UP	140	-0.619774	-2.64514	0	0	0
ROSTY_CERVICAL_CANCER_PROLIFERATION_CLUSTER	125	-0.640338	-2.64245	0	0	0
ZHOU_CELL_CYCLE_GENES_IN_IR_RESPONSE_24HR	108	-0.650151	-2.62835	0	0	0
SHEN_SMARCA2_TARGETS_UP	348	-0.550432	-2.61719	0	0	0
ZHANG_BREAST_CANCER_PROGENITORS_UP	352	-0.549553	-2.61241	0	0	0
MOLENAAR_TARGETS_OF_CCND1_AND_CDK4_DN	47	-0.743863	-2.61241	0	0	0
MILI_PSEUDOPODIA_HAPTOTAXIS_UP	416	-0.527555	-2.55665	0	0	0
ZHOU_CELL_CYCLE_GENES_IN_IR_RESPONSE_6HR	72	-0.667994	-2.55276	0	0	0
FARMER_BREAST_CANCER_CLUSTER_2	31	-0.791465	-2.54971	0	0	0
ISHIDA_E2F_TARGETS	47	-0.725948	-2.54693	0	0	0
MORI_IMMATURE_B_LYMPHOCYTE_DN	82	-0.653978	-2.526	0	0	0
SHEDDEN_LUNG_CANCER_POOR_SURVIVAL_A6	391	-0.523335	-2.52159	0	0	0
BIDUS_METASTASIS_UP	167	-0.579078	-2.518	0	0	0
CROONQUIST_NRAS_SIGNALING_DN	69	-0.655909	-2.50771	0	0	0
KONG_E2F3_TARGETS	84	-0.644451	-2.50218	0	0	0
TANG_SENESCENCE_TP53_TARGETS_DN	52	-0.691354	-2.49931	0	0	0
BURTON_ADIPOGENESIS_3	92	-0.629924	-2.49866	0	0	0
PUJANA_BREAST_CANCER_WITH_BRCA1_MUTATED_UP	49	-0.697348	-2.48272	0	0	0
WHITEFORD_PEDIATRIC_CANCER_MARKERS	104	-0.599648	-2.46194	0	0	0
KAUFFMANN_MELANOMA_RELAPSE_UP	57	-0.671356	-2.46144	0	0	0
GABRIELY_MIR21_TARGETS	250	-0.532149	-2.45323	0	0	0
MORI_LARGE_PRE_BII_LYMPHOCYTE_UP	79	-0.624598	-2.45254	0	0	0
BENPORATH_PROLIFERATION	127	-0.592037	-2.45219	0	0	0
KOBAYASHI_EGFR_SIGNALING_24HR_DN	221	-0.54431	-2.45137	0	0	0
PUJANA_BRCA2_PCC_NETWORK	378	-0.509944	-2.4438	0	0	0
MOREAUX_MULTIPLE_MYELOMA_BY_TACI_DN	141	-0.577771	-2.44176	0	0	0
LEE_EARLY_T_LYMPHOCYTE_UP	89	-0.608796	-2.42269	0	0	0
KAMMINGA_EZH2_TARGETS	39	-0.713859	-2.41784	0	0	0
CHIANG_LIVER_CANCER_SUBCLASS_PROLIFERATION_UP	152	-0.560973	-2.40549	0	0	0
HOFFMANN_LARGE_TO_SMALL_PRE_BII_LYMPHOCYTE_UP	145	-0.557404	-2.39392	0	0	0
CROONQUIST_IL6_DEPRIVATION_DN	90	-0.60188	-2.37676	0	0	0
GARY_CD5_TARGETS_DN	370	-0.494584	-2.36447	0	0	0
SONG_TARGETS_OF_IE86_CMV_PROTEIN	57	-0.639048	-2.3629	0	0	0
WHITFIELD_CELL_CYCLE_LITERATURE	41	-0.688044	-2.35811	0	0	0
MARKEY_RB1_ACUTE_LOF_DN	201	-0.531111	-2.35725	0	0	0
REICHERT_MITOSIS_LIN9_TARGETS	26	-0.747136	-2.35424	0	0	0
PYEON_HPV_POSITIVE_TUMORS_UP	69	-0.615461	-2.34518	0	0	0
EGUCHI_CELL_CYCLE_RB1_TARGETS	22	-0.786706	-2.34261	0	0	0
ZHAN_MULTIPLE_MYELOMA_PR_UP	36	-0.695712	-2.34149	0	0	0
REACTOME_DNA_REPLICATION	166	-0.528898	-2.31712	0	0	0
WHITFIELD_CELL_CYCLE_G1_S	117	-0.557876	-2.30316	0	0	0
GREENBAUM_E2A_TARGETS_UP	33	-0.718887	-2.2954	0	0	0
REN_BOUND_BY_E2F	56	-0.636969	-2.28515	0	0	0
DAZARD_RESPONSE_TO_UV_NHEK_DN	271	-0.494107	-2.27471	0	0	0
IWANAGA_E2F1_TARGETS_INDUCED_BY_SERUM	25	-0.744589	-2.26604	0	1.34e-05	0.001
ODONNELL_TFRC_TARGETS_DN	117	-0.544683	-2.26586	0	1.32e-05	0.001
REACTOME_MITOTIC_PROMETAPHASE	74	-0.582626	-2.26362	0	1.3e-05	0.001
MITSIADES_RESPONSE_TO_APLIDIN_DN	215	-0.502636	-2.26332	0	1.27e-05	0.001
REACTOME_CELL_CYCLE_MITOTIC	271	-0.487532	-2.26316	0	1.25e-05	0.001
VANTVEER_BREAST_CANCER_METASTASIS_DN	103	-0.555152	-2.25066	0	1.23e-05	0.001
GRAHAM_NORMAL_QUIESCENT_VS_NORMAL_DIVIDING_DN	78	-0.58009	-2.24773	0	1.21e-05	0.001
WU_APOPTOSIS_BY_CDKN1A_VIA_TP53	47	-0.645186	-2.2421	0	1.19e-05	0.001
RHODES_UNDIFFERENTIATED_CANCER	63	-0.591754	-2.23736	0	1.17e-05	0.001
KAUFFMANN_DNA_REPAIR_GENES	213	-0.491915	-2.22829	0	2.3e-05	0.002
FUJII_YBX1_TARGETS_DN	186	-0.501466	-2.22528	0	2.26e-05	0.002
MISSIAGLIA_REGULATED_BY_METHYLATION_DN	107	-0.543111	-2.2234	0	3.37e-05	0.003
SCIBETTA_KDM5B_TARGETS_DN	70	-0.577192	-2.22262	0	3.32e-05	0.003
REACTOME_MITOTIC_M_M_G1_PHASES	147	-0.522401	-2.22151	0	4.38e-05	0.004
MOREAUX_B_LYMPHOCYTE_MATURATION_BY_TACI_DN	58	-0.613663	-2.21776	0	5.37e-05	0.005
DAZARD_UV_RESPONSE_CLUSTER_G6	126	-0.525314	-2.20755	0	6.4e-05	0.006
REACTOME_GENERIC_TRANSCRIPTION_PATHWAY	305	-0.470101	-2.19755	0	7.35e-05	0.007
VERNELL_RETINOBLASTOMA_PATHWAY_UP	63	-0.586891	-2.19386	0	7.25e-05	0.007
AMUNDSON_GAMMA_RADIATION_RESPONSE	36	-0.657822	-2.19035	0	8.18e-05	0.008
GOBERT_OLIGODENDROCYTE_DIFFERENTIATION_UP	460	-0.449305	-2.18776	0	8.07e-05	0.008
PID_FANCONI_PATHWAY	42	-0.624935	-2.16751	0	0.000139	0.014
LI_WILMS_TUMOR_ANAPLASTIC_UP	16	-0.777918	-2.1621	0	0.000166	0.016
DACOSTA_UV_RESPONSE_VIA_ERCC3_COMMON_DN	411	-0.449857	-2.16056	0	0.000164	0.016
GEORGES_CELL_CYCLE_MIR192_TARGETS	59	-0.593162	-2.15765	0	0.000162	0.016
FEVR_CTNNB1_TARGETS_DN	455	-0.442714	-2.15617	0	0.00017	0.017
REACTOME_CELL_CYCLE	345	-0.452302	-2.14547	0	0.000205	0.021
REACTOME_G2_M_CHECKPOINTS	32	-0.646262	-2.12742	0	0.000249	0.026
CHEMNITZ_RESPONSE_TO_PROSTAGLANDIN_E2_UP	118	-0.513378	-2.11855	0	0.000319	0.034
GRAHAM_CML_DIVIDING_VS_NORMAL_QUIESCENT_UP	164	-0.490435	-2.11389	0	0.000333	0.036
ODONNELL_TARGETS_OF_MYC_AND_TFRC_DN	37	-0.624155	-2.10765	0	0.000373	0.041
THUM_SYSTOLIC_HEART_FAILURE_DN	196	-0.472748	-2.10738	0	0.000378	0.042
FINETTI_BREAST_CANCER_KINOME_RED	15	-0.792396	-2.10563	0	0.0004	0.045
GAZDA_DIAMOND_BLACKFAN_ANEMIA_PROGENITOR_DN	54	-0.569446	-2.10258	0	0.00043	0.049
