# Supplementary material for: Age and sun exposure-related widespread genomic blocks of hypomethylation in nonmalignant skin
Source: Genome Biol. 2015 Apr 16;16(1):80. doi: 10.1186/s13059-015-0644-y (PMC4423110; doi:10.1186/s13059-015-0644-y)
Supplement: Additional file 18: Table S10. — Locations of identified O-exp versus Y-pro small DMRs identified via 450k analysis. [file 13059_2015_644_MOESM18_ESM.xls]

## Sheet: TableS10.csv
Table S10: OE-YP Small DMRs
Chromosome	Start	End	FWER	Width (bp)	450k Probes within Block	Mean Difference in Methylation-OE vs YP Samples
chr7	27196759	27198896	0	2137	15	0.3768
chr5	134362967	134364717	0	1750	11	0.3719
chr16	85320035	85320882	0	847	7	-0.4131
chr17	4648566	4649262	0	696	6	0.4314
chr7	27199726	27199956	0.001	230	5	0.5239
chr7	27191097	27192656	0.003	1559	12	0.3342
chr7	134832221	134833166	0.003	945	10	-0.34
chr4	54959419	54960259	0.003	840	7	0.3465
chr10	3158688	3159145	0.003	457	4	0.4957
chr13	25085301	25085669	0.003	368	3	-0.5181
chr7	27183861	27185512	0.004	1651	35	0.3125
chr4	1352787	1353919	0.004	1132	7	-0.3419
chr12	2944163	2944493	0.004	330	6	0.3429
chr15	102009795	102010195	0.004	400	6	-0.3401
chr1	243584668	243584861	0.004	193	2	-0.5062
chr4	187762256	187762379	0.005	123	3	-0.4933
chr6	32819858	32820249	0.006	391	9	-0.3292
chr15	37389384	37390326	0.006	942	7	0.3337
chr8	141577061	141577526	0.006	465	6	0.3361
chr6	161860203	161860561	0.006	358	4	-0.4709
chr7	2076633	2076633	0.007	0	1	-0.6363
chr2	172951828	172953925	0.01	2097	13	0.3058
chr2	127978490	127978579	0.011	89	2	-0.4661
chr7	2654420	2654420	0.011	0	1	-0.6149
chr6	33288561	33289208	0.013	647	26	-0.2661
chr22	51016501	51017019	0.013	518	10	0.3094
chr11	31818791	31819678	0.013	887	8	0.3158
chr7	862427	862831	0.013	404	6	-0.3197
chr17	80255419	80255510	0.013	91	3	-0.4539
chr5	80529067	80529340	0.014	273	6	0.3137
chr8	116679763	116680127	0.014	364	4	-0.4033
chr17	8129997	8130356	0.014	359	3	0.447
chr8	74903761	74903801	0.014	40	2	-0.4452
chr7	19149989	19150174	0.014	185	2	-0.4446
chr17	73805953	73805997	0.015	44	3	-0.4431
chr12	115134201	115135333	0.016	1132	27	-0.2575
chr7	27154562	27155358	0.016	796	12	0.2938
chr19	16830613	16830859	0.016	246	5	-0.3847
chr2	223917577	223918000	0.016	423	4	0.3913
chr5	137803102	137803362	0.016	260	4	-0.3893
chr3	160121821	160122503	0.016	682	4	-0.3876
chr6	121767874	121767882	0.017	8	2	-0.4415
chr17	40715222	40715281	0.019	59	5	-0.3809
chr15	63220652	63220652	0.019	0	1	-0.565
chr12	115103960	115105710	0.02	1750	13	-0.2864
chr7	157866922	157867812	0.02	890	7	-0.3015
chr19	49340489	49340765	0.02	276	4	0.3816
chr15	31774773	31775049	0.02	276	3	-0.4297
chr7	130626376	130626559	0.021	183	3	-0.4253
chr8	12668973	12669347	0.021	374	3	-0.4156
chr1	94560697	94560851	0.022	154	2	-0.4318
chr6	31698218	31698226	0.025	8	3	0.4098
chr16	66612955	66613355	0.028	400	10	0.285
chr11	31827084	31828040	0.028	956	9	0.2884
chr11	31820441	31822526	0.029	2085	14	0.2696
chr2	135594780	135594780	0.029	0	1	-0.5429
chr11	268923	269468	0.03	545	5	-0.3598
chr2	172945144	172947075	0.031	1931	9	0.2824
chr17	76220608	76220955	0.031	347	6	0.2918
chr11	65546988	65547172	0.031	184	4	-0.363
chr2	172956823	172958358	0.032	1535	7	0.2865
chr6	2891973	2892152	0.032	179	5	-0.3576
chr17	80194576	80195737	0.032	1161	6	-0.2904
chr11	31825756	31825969	0.033	213	4	0.3584
chr12	133156510	133156565	0.033	55	3	0.3962
chr12	115129011	115129801	0.034	790	3	0.3939
chr6	169051407	169051431	0.035	24	3	0.3913
chr3	188697399	188697399	0.035	0	1	-0.536
chr2	100279893	100279893	0.035	0	1	-0.535
chr11	70001754	70002283	0.036	529	5	-0.3474
chr10	6117324	6117324	0.036	0	1	-0.5327
chr7	140227195	140227335	0.037	140	3	-0.3847
chr3	187086147	187086530	0.038	383	4	-0.3496
chr2	54086854	54087517	0.039	663	12	0.2619
chr7	101723207	101723947	0.039	740	6	-0.2798
chr16	1583810	1584118	0.039	308	6	0.2792
chr7	110838461	110838461	0.04	0	1	-0.5265
chr7	19152017	19152335	0.043	318	4	-0.3444
chr6	28921103	28922226	0.044	1123	12	0.2585
chr5	54518667	54519307	0.044	640	6	0.2757
chr7	155252201	155252944	0.045	743	5	0.3366
chr6	29943188	29943677	0.047	489	11	0.258
chr15	37394754	37395171	0.049	417	5	0.3336
chr7	157179773	157179830	0.05	57	3	-0.3723
chr17	77134303	77134303	0.05	0	1	-0.5166
chr19	10370550	10370550	0.05	0	1	-0.5161
chr8	69879951	69879951	0.05	0	1	-0.515
chr12	2046045	2046230	0.052	185	2	-0.3936
chr14	101459547	101459591	0.052	44	2	-0.3925
chr2	223916502	223916861	0.053	359	6	0.2698
chr15	81666393	81666671	0.053	278	3	-0.3715
chr10	8090846	8090924	0.053	78	2	-0.3912
chr6	118672731	118672731	0.053	0	1	-0.5141
chr16	1231407	1232363	0.054	956	6	-0.2688
chr14	104184551	104184575	0.054	24	2	0.3904
chr11	65816463	65816819	0.055	356	6	0.2685
chr11	31845148	31845639	0.055	491	4	0.3363
chr4	54554571	54554571	0.055	0	1	-0.5102
chr14	24640947	24642219	0.056	1272	13	0.2412
chr7	155255122	155255791	0.056	669	5	0.329
chr15	32933704	32934185	0.056	481	6	0.2677
chr6	32805398	32805692	0.056	294	6	-0.2674
chr1	245812674	245812674	0.057	0	1	0.5075
chr6	31650735	31651158	0.059	423	16	0.2299
chr7	27140797	27142100	0.059	1303	8	0.2613
chr11	31824973	31825226	0.059	253	4	0.3353
chr11	19372012	19372014	0.059	2	2	0.3831
chr7	3186766	3186788	0.059	22	2	-0.3831
chr12	115137528	115138766	0.06	1238	8	-0.2609
chr16	15595889	15596215	0.062	326	6	-0.2651
chr10	820767	821718	0.062	951	5	-0.3175
chr1	233085132	233085383	0.062	251	3	-0.361
chr11	31840628	31841980	0.063	1352	8	0.2585
chr16	89734986	89735184	0.064	198	2	-0.3798
chr1	207224549	207225647	0.065	1098	7	-0.2586
chr13	33780078	33780362	0.066	284	5	0.3137
chr3	124860616	124860871	0.066	255	3	0.3597
chr5	101925501	101925501	0.067	0	1	-0.5019
chr11	334298	334833	0.068	535	4	0.3273
chr22	44568387	44568812	0.069	425	8	-0.2509
chr6	35479628	35479910	0.07	282	3	0.3583
chr14	52241096	52241174	0.07	78	2	-0.3791
chr7	156336589	156337209	0.071	620	6	0.2601
chr16	3998752	3998816	0.072	64	3	0.3571
chr1	29587088	29587255	0.072	167	3	0.3566
chr12	12224246	12224457	0.072	211	2	-0.3776
chr1	88421825	88421825	0.072	0	1	-0.4982
chr21	44486205	44486452	0.073	247	4	-0.3225
chr3	194407860	194408965	0.075	1105	7	0.2508
chr22	46457384	46457998	0.076	614	3	-0.3539
chr2	131720820	131721768	0.079	948	5	0.3057
chr12	97300410	97300429	0.079	19	3	-0.3522
chr7	155262490	155263349	0.079	859	3	0.3521
chr6	52171973	52172083	0.079	110	3	0.3519
chr11	70303464	70303534	0.079	70	2	-0.3742
chr16	88458618	88458669	0.079	51	2	-0.3737
chr3	147126703	147127012	0.08	309	6	0.2572
chr2	74875227	74875548	0.081	321	8	0.2449
chr1	228248013	228248785	0.081	772	4	0.318
chr4	141207794	141207852	0.081	58	3	-0.3512
chr16	1145964	1146545	0.082	581	6	-0.2555
chr21	45581541	45581710	0.083	169	3	-0.3502
chr5	110427072	110427112	0.083	40	2	-0.3723
chr4	26865310	26865310	0.084	0	1	-0.4889
chr22	46455670	46455670	0.084	0	1	-0.4883
chr21	46378243	46379089	0.086	846	5	0.3027
chr11	31824262	31824327	0.086	65	2	0.3714
chr1	68084465	68084465	0.086	0	1	-0.4861
chr12	11709115	11709115	0.087	0	1	-0.4854
chr5	155956646	155956646	0.087	0	1	0.4851
chr14	106187192	106187192	0.087	0	1	-0.485
chr12	72875216	72875216	0.087	0	1	0.4849
chr2	119602212	119603489	0.088	1277	11	0.2285
chr8	58055024	58056113	0.088	1089	6	0.2529
chr12	115131223	115132015	0.088	792	6	0.2527
chr16	15613108	15613108	0.088	0	1	0.4846
chr16	75148330	75149501	0.091	1171	6	-0.251
chr7	5342326	5343176	0.091	850	6	-0.251
chr7	157475548	157475737	0.091	189	3	0.3464
chr6	45784526	45784526	0.093	0	1	-0.482
chr1	9527173	9527208	0.094	35	2	0.3693
chr13	102104707	102105440	0.097	733	9	-0.2395
chr9	139715701	139716215	0.097	514	3	0.3443
chr16	1069760	1070137	0.099	377	2	-0.3679
chr15	62853598	62853598	0.099	0	1	0.4798
chr10	4925586	4925586	0.099	0	1	-0.4789
