# Supplementary material for: Age and sun exposure-related widespread genomic blocks of hypomethylation in nonmalignant skin
Source: Genome Biol. 2015 Apr 16;16(1):80. doi: 10.1186/s13059-015-0644-y (PMC4423110; doi:10.1186/s13059-015-0644-y)
Supplement: Additional file 19: Table S11. — Results of small DMR finding in 450k data. [file 13059_2015_644_MOESM19_ESM.xlsx]

## Sheet: Sheet1
Table S11: Small DMR summary
Epidermis	Hyper	Hypo
O-exp vs Y-pro (Sun + Age)	90	76
Y-exp vs Y-pro (Sun/Site)	20	10
O-exp vs O-pro	55	11
O-pro vs Y-pro (Age)	1	1
O-exp vs Y-exp	1	13
Dermis	Hyper	Hypo
O-exp vs Y-pro	6	3
Y-exp vs Y-pro	2	7
O-exp vs O-pro	2	4
O-pro vs Y-pro	1	0
O-exp vs Y-exp	0	0
